# Supplementary material for: The First High-Quality Genome Assembly of Freshwater Pearl Mussel Sinohyriopsis cumingii: New Insights into Pearl Biomineralization
Source: Int J Mol Sci. 2024 Mar 9;25(6):3146. doi: 10.3390/ijms25063146 (PMC10969987; doi:10.3390/ijms25063146)
Supplement: Supplementary file 1 [file ijms-25-03146-s001.zip]

Archive with 2 entries (2 files):
- Supplemental figures.pdf
- Supplemental table.xlsx
