# Supplementary material for: The First High-Quality Genome Assembly of Freshwater Pearl Mussel Sinohyriopsis cumingii: New Insights into Pearl Biomineralization
Source: Int J Mol Sci. 2024 Mar 9;25(6):3146. doi: 10.3390/ijms25063146 (PMC10969987; doi:10.3390/ijms25063146)
Supplement: Supplementary file 1 [file ijms-25-03146-s001.zip › Supplemental table.xlsx]

## Sheet: Table S1
Table S1. Statistics of Clean data for S. cumingii for Illumina and 10X Genomics sequencing
Clean Reads	Illumina PE150	Whole-genome shotgun	10× Genomics	Pacbio
Size of library	150 bp	350 bp	20 kb	15-18 kb
Number of raw reads	511636751	1140209656	1743213620	5287280
Total raw bases (bp)	153491025300	265489602270	208269083583	86489986720
Number of clean reads	371169992	712316107	758132496	5287280
Total clean bases (bp)	111350997616	213694832100	206212038912	86489986720
Sequencing Depth (×)	-	63	61	30
									116
									116
									116
									116
									116
									116
									116
									116
									116
									116
									125
									125
									125
									125
									125
									125
									125
									125
									125
									125
									125
									125

## Sheet: Table S2
Table S2. Summary statistics of the survey of the S. cumingii genome based on K-mer=17
K-mer	K-mer number	K-mer depth	Genome size (Mb)	Revised Genome size (Mb)	Heterozygous rate (%)	Repeat rate (%)
17	111350997616	38	2930.29	2909.51	0.92	67.85

## Sheet: Table S3
Table S3. Statistics of Assembly for S. cumingii using Illumina and 10X Genomics.
Section	Value
Number of contigs	15982
Contig N50 (bp)	736170
Number of scaffolds	8268
Scaffold N50 (bp)	3191285
Scaffold N90 (bp)	401896
Total length of scaffolds (bp)	3387393194

## Sheet: Table S4
Table S4. Summary for markers and sequences anchored to the linkage groups.
Section	Value
Linkage Groups	19
Markers (SSRs and SNPs)	4,822 (4,330 and 492)
Markers per Mb	1.8
N50 Scaffolds	170
Scaffolds	742
Scaffolds with 1 marker	162
Scaffolds with 2 markers	103
Scaffolds with 3 markers	85
Scaffolds with >=4 markers	392
Total bases	2,612,253,934 (89.9%)

## Sheet: Table S5
Table S5. Quantity of the contigs anchored to 19 linkage groups.
Chromosome	Length (bp)	GC counts (%)	Number of gene models
Chr1	193084417	36.03	1066
Chr2	171425721	36.04	1770
Chr3	154817424	35.99	1271
Chr4	148987654	35.9	1389
Chr5	156204854	35.97	1853
Chr6	167941944	35.83	1634
Chr7	139880772	36.03	1016
Chr8	127583302	36.08	1321
Chr9	123859802	35.83	1632
Chr10	124487418	36.01	658
Chr11	115092566	35.96	773
Chr12	129694641	35.87	779
Chr13	80989516	35.93	1202
Chr14	128521957	35.95	1609
Chr15	150931513	36.03	1277
Chr16	100193866	35.98	904
Chr17	123049172	36.04	1350
Chr18	103385215	35.9	1520
Chr19	71789749	36.02	1539

## Sheet: Table S6
Table S6. Core gene estimation for S. cumingii assembly using BUSCO (eukaryota_odb10)
Item	Number	Percentage (%)
Complete BUSCOs	253	99.22
Complete and single-copy BUSCOs	250	98.04
Complete and duplicated BUSCOs	3	1.18
Fragmented BUSCOs	1	0.39
Missing BUSCOs	1	0.39
Total BUSCO groups searched	255	100

## Sheet: Table S7
Table S7. Core gene estimation for S. cumingii assembly using BUSCO (metazoa_odb10)
Item	Number	Percentage (%)
Complete BUSCOs	920	96.44
Complete and single-copy BUSCOs	905	94.86
Complete and duplicated BUSCOs	15	1.57
Fragmented BUSCOs	22	2.31
Missing BUSCOs	12	1.25
Total BUSCO groups searched	954	100

## Sheet: Table S8
Table S8. Summary of the orthologous gene clusters analyzed in 13 species.
Item	B. platifrons	C. farreri	C. gigas	C. virginica	D. rostriformis	S. cumingii	H. robusta	L. anatina	L. gigantea	M. galloprovincialis	M.philippinarum	O. bimaculoides	P. fucata
Number of genes	33584	28602	63341	59865	37681	37696	23432	34105	23340	60301	36549	38556	30815
Number of genes in orthogroups	32092	23516	62288	58939	33678	31113	18008	31227	19801	55971	35281	25288	28579
Number of unassigned genes	1492	5086	1053	926	4003	6583	5424	2878	3539	4330	1268	13268	2236
Percentage of genes in orthogroups	95.6	82.2	98.3	98.5	89.4	82.5	76.9	91.6	84.8	92.8	96.5	65.6	92.7
Percentage of unassigned genes	4.4	17.8	1.7	1.5	10.6	17.5	23.1	8.4	15.2	7.2	3.5	34.4	7.3
Number of orthogroups containing species	14498	13197	16322	15576	13599	13303	8221	13665	11575	18165	15467	11119	12446
Percentage of orthogroups containing species (%)	37.9	34.5	42.6	40.7	35.5	34.8	21.5	35.7	30.2	47.5	40.4	29.1	32.5
Number of species-specific orthogroups	822	718	1503	1425	1174	1094	654	2498	514	2639	1143	982	925
Number of genes in species-specific orthogroups	3458	2759	9210	9346	5326	5144	4906	8720	3300	12269	4344	5155	6256
Percentage of genes in species-specific orthogroups	10.3	9.6	14.5	15.6	14.1	13.6	20.9	25.6	14.1	20.3	11.9	13.4	20.3

## Sheet: Table S9
Table S9. List of KEGG enrichment pathways of S. cumingii-specific gene families.
Pathway Name	GeneRatio	pvalue	qvalue	geneID	Count
NOD-like receptor signaling pathway	0.0252722	3.12516e-101	7.25037e-99	Hcu_1818.t47|Hcu_0989.t25|Hcu_1731.t12|Hcu_2014.t15|Hcu_2014.t14|Hcu_2051.t1|Hcu_0141.t9|Hcu_0637.t61|Hcu_0637.t60|Hcu_2431.t2|Hcu_1892.t25|Hcu_1892.t24|Hcu_1892.t27|Hcu_0434.t25|Hcu_2409.t2|Hcu_0829.t16|Hcu_2107.t1|Hcu_0989.t11|Hcu_0546.t8|Hcu_1266.t15|Hcu_1581.t15|Hcu_0129.t276|Hcu_1266.t11|Hcu_1959.t17|Hcu_0253.t257|Hcu_1597.t1|Hcu_0901.t12|Hcu_0128.t59|Hcu_1731.t14|Hcu_1827.t13|Hcu_2299.t4|Hc…	130
Toxoplasmosis	0.0196345	9.41346e-85	1.09196e-82	Hcu_0129.t42|Hcu_1818.t47|Hcu_0989.t25|Hcu_1731.t12|Hcu_1731.t14|Hcu_2051.t1|Hcu_0141.t9|Hcu_0637.t60|Hcu_1892.t25|Hcu_1892.t24|Hcu_1892.t27|Hcu_0434.t25|Hcu_2409.t2|Hcu_0829.t16|Hcu_0989.t11|Hcu_1266.t15|Hcu_0129.t276|Hcu_1266.t11|Hcu_1292.t3|Hcu_1959.t17|Hcu_1597.t1|Hcu_0901.t12|Hcu_0128.t59|Hcu_2297.t11|Hcu_1266.t22|Hcu_1266.t20|Hcu_1266.t21|Hcu_1504.t4|Hcu_0129.t6|Hcu_0412.t19|Hcu_0129.t1|Hcu…	101
NF-kappa B signaling pathway	0.0184681	1.99617e-81	1.54371e-79	Hcu_1818.t47|Hcu_0082.t133|Hcu_0989.t25|Hcu_1731.t12|Hcu_1731.t14|Hcu_2051.t1|Hcu_1581.t41|Hcu_0141.t9|Hcu_0637.t60|Hcu_1892.t25|Hcu_1892.t24|Hcu_1892.t27|Hcu_0434.t25|Hcu_2409.t2|Hcu_0829.t16|Hcu_0989.t11|Hcu_1266.t15|Hcu_1581.t15|Hcu_0129.t276|Hcu_1266.t11|Hcu_1959.t17|Hcu_1597.t1|Hcu_0901.t12|Hcu_0128.t59|Hcu_1266.t22|Hcu_1266.t20|Hcu_1266.t21|Hcu_1504.t4|Hcu_0129.t6|Hcu_0412.t19|Hcu_0129.t1|H…	95
Small cell lung cancer	0.0176905	8.55554e-79	4.96221e-77	Hcu_0901.t12|Hcu_1731.t12|Hcu_1731.t14|Hcu_2051.t1|Hcu_1581.t41|Hcu_0141.t9|Hcu_0637.t60|Hcu_1892.t25|Hcu_1892.t24|Hcu_1892.t27|Hcu_1266.t15|Hcu_1581.t15|Hcu_0129.t276|Hcu_1266.t11|Hcu_1959.t17|Hcu_3452.t1|Hcu_0954.t1|Hcu_0239.t87|Hcu_0128.t59|Hcu_2297.t11|Hcu_1266.t22|Hcu_1266.t20|Hcu_1266.t21|Hcu_1504.t4|Hcu_0129.t6|Hcu_0412.t19|Hcu_0129.t1|Hcu_0905.t4|Hcu_1101.t69|Hcu_0024.t80|Hcu_0128.t20|Hcu…	91
Apoptosis	0.0174961	1.89565e-67	8.79582e-66	Hcu_1826.t9|Hcu_1731.t12|Hcu_1731.t14|Hcu_2051.t1|Hcu_0141.t9|Hcu_0637.t60|Hcu_1892.t25|Hcu_1892.t24|Hcu_1892.t27|Hcu_1266.t15|Hcu_0129.t276|Hcu_1266.t11|Hcu_1415.t83|Hcu_1959.t17|Hcu_1924.t4|Hcu_0982.t83|Hcu_1924.t1|Hcu_0739.t3|Hcu_0954.t1|Hcu_0901.t12|Hcu_0128.t59|Hcu_1266.t22|Hcu_1266.t20|Hcu_1266.t21|Hcu_0909.t45|Hcu_1504.t4|Hcu_0909.t46|Hcu_0909.t49|Hcu_0148.t1|Hcu_0129.t6|Hcu_0412.t19|Hcu_0…	90
Focal adhesion	0.0194401	3.35727e-66	1.29814e-64	Hcu_1731.t12|Hcu_1731.t14|Hcu_2051.t1|Hcu_0307.t8|Hcu_0141.t9|Hcu_0637.t60|Hcu_1647.t6|Hcu_1892.t24|Hcu_1892.t27|Hcu_1735.t8|Hcu_1735.t5|Hcu_0776.t32|Hcu_0129.t276|Hcu_1266.t11|Hcu_1959.t17|Hcu_3452.t1|Hcu_1538.t38|Hcu_0954.t1|Hcu_0239.t87|Hcu_1556.t12|Hcu_0128.t59|Hcu_1266.t22|Hcu_1266.t20|Hcu_1266.t21|Hcu_1504.t4|Hcu_0129.t6|Hcu_0412.t19|Hcu_0129.t1|Hcu_0905.t4|Hcu_1101.t69|Hcu_0024.t80|Hcu_012…	100
Necroptosis	0.0169129	1.57052e-59	5.20514e-58	Hcu_0989.t25|Hcu_1731.t12|Hcu_1731.t14|Hcu_2051.t1|Hcu_0141.t9|Hcu_0637.t60|Hcu_2431.t2|Hcu_1892.t25|Hcu_1892.t24|Hcu_1892.t27|Hcu_0434.t25|Hcu_0989.t11|Hcu_0129.t276|Hcu_1266.t11|Hcu_1959.t17|Hcu_0954.t1|Hcu_0901.t12|Hcu_0128.t59|Hcu_1827.t13|Hcu_2299.t4|Hcu_1266.t22|Hcu_1266.t20|Hcu_1266.t21|Hcu_1504.t4|Hcu_0148.t1|Hcu_0129.t6|Hcu_0412.t19|Hcu_0129.t1|Hcu_0992.t3|Hcu_0905.t4|Hcu_1101.t69|Hcu_00…	87
Ubiquitin mediated proteolysis	0.0157465	6.04804e-58	1.75393e-56	Hcu_2297.t11|Hcu_0054.t60|Hcu_1101.t52|Hcu_0128.t59|Hcu_1731.t14|Hcu_0128.t16|Hcu_1296.t12|Hcu_0128.t32|Hcu_0662.t9|Hcu_0128.t35|Hcu_2365.t1|Hcu_1731.t12|Hcu_0325.t1|Hcu_1101.t65|Hcu_1892.t147|Hcu_1504.t4|Hcu_1133.t7|Hcu_2051.t1|Hcu_0611.t11|Hcu_1296.t4|Hcu_0141.t9|Hcu_0129.t6|Hcu_0695.t30|Hcu_0412.t23|Hcu_4859.t1|Hcu_1892.t82|Hcu_0412.t19|Hcu_0129.t1|Hcu_0758.t63|Hcu_1892.t137|Hcu_0793.t9|Hcu_06…	81
Tuberculosis	0.0159409	5.51484e-52	1.4216e-50	Hcu_0846.t2|Hcu_0504.t6|Hcu_2089.t2|Hcu_0958.t10|Hcu_0129.t42|Hcu_0846.t4|Hcu_0833.t3|Hcu_1090.t2|Hcu_1292.t3|Hcu_1085.t2|Hcu_1818.t47|Hcu_1085.t1|Hcu_1266.t22|Hcu_1869.t79|Hcu_1266.t20|Hcu_1266.t21|Hcu_0073.t110|Hcu_0828.t2|Hcu_1305.t1|Hcu_1478.t12|Hcu_1186.t4|Hcu_1293.t6|Hcu_3834.t1|Hcu_1081.t149|Hcu_0937.t17|Hcu_2322.t7|Hcu_2322.t6|Hcu_2322.t5|Hcu_0892.t13|Hcu_1941.t52|Hcu_0374.t4|Hcu_0992.t3|…	82
Toll-like receptor signaling pathway	0.0132193	6.10171e-51	1.4156e-49	Hcu_0846.t2|Hcu_0504.t6|Hcu_0958.t10|Hcu_0129.t42|Hcu_0846.t4|Hcu_1090.t2|Hcu_1085.t2|Hcu_1818.t47|Hcu_1085.t1|Hcu_0613.t2|Hcu_1869.t79|Hcu_0934.t10|Hcu_0073.t110|Hcu_0828.t2|Hcu_1581.t21|Hcu_1305.t1|Hcu_0667.t41|Hcu_1186.t4|Hcu_1293.t6|Hcu_1581.t26|Hcu_3834.t1|Hcu_1081.t149|Hcu_1581.t40|Hcu_1581.t41|Hcu_2322.t7|Hcu_2322.t6|Hcu_2322.t5|Hcu_0937.t17|Hcu_1581.t49|Hcu_0374.t4|Hcu_0992.t3|Hcu_0861.t1…	68
Pathways in cancer	0.0235226	6.75546e-49	1.42479e-47	Hcu_1944.t77|Hcu_1731.t12|Hcu_1731.t14|Hcu_1254.t48|Hcu_1254.t47|Hcu_2051.t1|Hcu_1581.t41|Hcu_0141.t9|Hcu_0637.t60|Hcu_1892.t25|Hcu_1892.t24|Hcu_1892.t27|Hcu_0010.t18|Hcu_1266.t15|Hcu_1581.t15|Hcu_0129.t276|Hcu_1266.t11|Hcu_1155.t11|Hcu_1415.t83|Hcu_1959.t17|Hcu_3452.t1|Hcu_0954.t1|Hcu_0901.t12|Hcu_0128.t59|Hcu_2297.t11|Hcu_1266.t22|Hcu_1266.t20|Hcu_1266.t21|Hcu_0909.t45|Hcu_1504.t4|Hcu_0909.t46|…	121
TNF signaling pathway	0.0124417	2.53309e-45	4.89731e-44	Hcu_0637.t60|Hcu_0128.t59|Hcu_0024.t80|Hcu_0128.t16|Hcu_0128.t32|Hcu_1090.t2|Hcu_0662.t9|Hcu_0128.t35|Hcu_3280.t2|Hcu_1731.t12|Hcu_0325.t1|Hcu_2271.t24|Hcu_0909.t45|Hcu_1504.t4|Hcu_2051.t1|Hcu_0909.t49|Hcu_1581.t21|Hcu_0412.t23|Hcu_0479.t109|Hcu_0909.t46|Hcu_0695.t30|Hcu_1581.t40|Hcu_4859.t1|Hcu_0141.t9|Hcu_0412.t19|Hcu_0129.t1|Hcu_1581.t49|Hcu_0695.t22|Hcu_1731.t2|Hcu_1892.t25|Hcu_1892.t24|Hcu_1…	64
Herpes simplex virus 1 infection	0.0213841	9.4044e-44	1.67832e-42	Hcu_1184.t2|Hcu_0129.t42|Hcu_1818.t47|Hcu_1184.t1|Hcu_1731.t12|Hcu_2051.t1|Hcu_0141.t9|Hcu_3285.t4|Hcu_2538.t4|Hcu_0637.t60|Hcu_1892.t25|Hcu_1892.t24|Hcu_1892.t27|Hcu_1827.t48|Hcu_1195.t31|Hcu_1827.t44|Hcu_0829.t16|Hcu_0000.t35|Hcu_1266.t15|Hcu_1581.t15|Hcu_1266.t11|Hcu_1292.t3|Hcu_1959.t17|Hcu_1597.t1|Hcu_0901.t12|Hcu_0930.t51|Hcu_0128.t59|Hcu_0178.t22|Hcu_1266.t22|Hcu_1266.t20|Hcu_1266.t21|Hcu_…	110
Glycosphingolipid biosynthesis - lacto and neolacto series	0.00505443	2.71855e-23	4.50502e-22	Hcu_0560.t12|Hcu_0908.t9|Hcu_0104.t31|Hcu_0560.t19|Hcu_0981.t70|Hcu_0981.t72|Hcu_0981.t73|Hcu_0433.t37|Hcu_0981.t76|Hcu_0560.t16|Hcu_0892.t1|Hcu_0389.t14|Hcu_0606.t8|Hcu_0416.t14|Hcu_0390.t1|Hcu_0892.t6|Hcu_1204.t56|Hcu_1204.t55|Hcu_0981.t69|Hcu_0335.t34|Hcu_0314.t3|Hcu_1755.t10|Hcu_0908.t10|Hcu_0616.t1|Hcu_0908.t15|Hcu_0616.t2	26
Measles	0.00777605	4.58312e-20	7.08856e-19	Hcu_0892.t13|Hcu_1184.t2|Hcu_0129.t42|Hcu_0846.t4|Hcu_1184.t1|Hcu_1090.t2|Hcu_1292.t3|Hcu_0178.t22|Hcu_1266.t22|Hcu_1266.t20|Hcu_1266.t21|Hcu_0116.t82|Hcu_0828.t2|Hcu_1581.t21|Hcu_1305.t1|Hcu_1581.t26|Hcu_1581.t40|Hcu_1581.t41|Hcu_1818.t47|Hcu_1581.t49|Hcu_0992.t3|Hcu_0434.t25|Hcu_0989.t25|Hcu_2409.t2|Hcu_0918.t4|Hcu_0829.t16|Hcu_1941.t52|Hcu_0989.t11|Hcu_1266.t15|Hcu_1581.t15|Hcu_1266.t11|Hcu_04…	40
Legionellosis	0.00524883	1.28592e-18	1.86458e-17	Hcu_0129.t42|Hcu_0846.t4|Hcu_1090.t2|Hcu_1292.t3|Hcu_0128.t37|Hcu_0909.t45|Hcu_0909.t46|Hcu_0909.t49|Hcu_0129.t3|Hcu_0637.t61|Hcu_0992.t3|Hcu_0434.t25|Hcu_0129.t10|Hcu_0989.t25|Hcu_2409.t2|Hcu_2271.t24|Hcu_1941.t52|Hcu_0989.t11|Hcu_0479.t104|Hcu_1186.t4|Hcu_1415.t83|Hcu_0981.t44|Hcu_1294.t12|Hcu_1597.t1|Hcu_1818.t47|Hcu_1089.t12|Hcu_0981.t28	27
Pertussis	0.00563764	1.54252e-17	2.10508e-16	Hcu_1818.t47|Hcu_1827.t13|Hcu_0989.t25|Hcu_2299.t4|Hcu_0613.t2|Hcu_0828.t2|Hcu_2271.t24|Hcu_0909.t45|Hcu_0909.t46|Hcu_0909.t49|Hcu_1305.t1|Hcu_2431.t2|Hcu_0992.t3|Hcu_0236.t5|Hcu_0434.t25|Hcu_2409.t2|Hcu_0918.t4|Hcu_0829.t16|Hcu_1941.t52|Hcu_0989.t11|Hcu_0193.t25|Hcu_2063.t2|Hcu_1415.t83|Hcu_0234.t1|Hcu_0981.t44|Hcu_0320.t3|Hcu_0320.t1|Hcu_1597.t1|Hcu_0981.t28	29
Hepatitis B	0.00758165	3.56367e-17	4.59318e-16	Hcu_0129.t42|Hcu_1818.t47|Hcu_1305.t20|Hcu_1292.t3|Hcu_0178.t22|Hcu_1266.t22|Hcu_2266.t46|Hcu_1266.t20|Hcu_1266.t21|Hcu_0828.t2|Hcu_1581.t21|Hcu_1305.t1|Hcu_1581.t26|Hcu_1581.t40|Hcu_1581.t41|Hcu_0846.t4|Hcu_1581.t49|Hcu_0992.t3|Hcu_0989.t25|Hcu_0434.t25|Hcu_1090.t2|Hcu_2409.t2|Hcu_0918.t4|Hcu_0829.t16|Hcu_1941.t52|Hcu_0989.t11|Hcu_1581.t15|Hcu_1266.t11|Hcu_0479.t104|Hcu_1186.t4|Hcu_0479.t109|Hcu…	39
Protein digestion and absorption	0.00563764	6.07165e-16	7.41381e-15	Hcu_1944.t76|Hcu_1944.t77|Hcu_0238.t35|Hcu_0180.t171|Hcu_0804.t25|Hcu_0238.t33|Hcu_0307.t8|Hcu_0307.t9|Hcu_1556.t9|Hcu_1653.t33|Hcu_1464.t4|Hcu_1464.t3|Hcu_0367.t56|Hcu_0686.t68|Hcu_0360.t3|Hcu_0360.t2|Hcu_1735.t5|Hcu_1794.t32|Hcu_1794.t31|Hcu_1555.t2|Hcu_1538.t38|Hcu_0527.t44|Hcu_3452.t1|Hcu_0154.t1|Hcu_1735.t8|Hcu_0908.t35|Hcu_1003.t21|Hcu_0239.t87|Hcu_1556.t12	29
PI3K-Akt signaling pathway	0.0104977	1.25647e-15	1.45751e-14	Hcu_1944.t76|Hcu_1944.t77|Hcu_0238.t35|Hcu_0129.t42|Hcu_0846.t4|Hcu_0857.t36|Hcu_0479.t104|Hcu_1266.t22|Hcu_1266.t20|Hcu_1266.t21|Hcu_1437.t221|Hcu_1437.t220|Hcu_1404.t82|Hcu_0307.t8|Hcu_0307.t9|Hcu_1464.t3|Hcu_0720.t8|Hcu_0992.t3|Hcu_1647.t6|Hcu_1404.t83|Hcu_0804.t25|Hcu_0434.t25|Hcu_1464.t4|Hcu_1169.t80|Hcu_0989.t25|Hcu_1735.t8|Hcu_1941.t52|Hcu_1735.t5|Hcu_0989.t11|Hcu_1794.t32|Hcu_1794.t31|Hcu…	54
Influenza A	0.00719285	1.87151e-15	2.06757e-14	Hcu_1818.t47|Hcu_1827.t13|Hcu_1090.t2|Hcu_2063.t2|Hcu_0178.t22|Hcu_2299.t4|Hcu_0613.t2|Hcu_0828.t2|Hcu_1581.t21|Hcu_1305.t1|Hcu_0148.t1|Hcu_1581.t26|Hcu_1581.t40|Hcu_1581.t41|Hcu_1581.t49|Hcu_2431.t2|Hcu_0992.t3|Hcu_0236.t5|Hcu_0434.t25|Hcu_0989.t25|Hcu_2409.t2|Hcu_0918.t4|Hcu_0829.t16|Hcu_1941.t52|Hcu_0989.t11|Hcu_1544.t5|Hcu_1544.t2|Hcu_0479.t104|Hcu_1613.t3|Hcu_0234.t1|Hcu_0981.t44|Hcu_0331.t3…	37
ECM-receptor interaction	0.00524883	1.02853e-14	1.08463e-13	Hcu_1944.t76|Hcu_1944.t77|Hcu_0238.t35|Hcu_0804.t25|Hcu_0857.t36|Hcu_0307.t8|Hcu_0307.t9|Hcu_1464.t3|Hcu_1647.t6|Hcu_1464.t4|Hcu_1169.t80|Hcu_1735.t8|Hcu_1735.t5|Hcu_1794.t32|Hcu_1794.t31|Hcu_0776.t32|Hcu_0091.t44|Hcu_1555.t2|Hcu_1538.t38|Hcu_0527.t44|Hcu_0400.t122|Hcu_3452.t1|Hcu_0985.t7|Hcu_1468.t3|Hcu_0908.t35|Hcu_0239.t87|Hcu_1556.t12	27
Hippo signaling pathway	0.00660964	2.79461e-14	2.81891e-13	Hcu_0324.t26|Hcu_0324.t24|Hcu_0128.t16|Hcu_0662.t9|Hcu_2316.t14|Hcu_3280.t2|Hcu_1731.t12|Hcu_1504.t4|Hcu_2051.t1|Hcu_1375.t5|Hcu_1375.t1|Hcu_0412.t19|Hcu_0637.t60|Hcu_1731.t2|Hcu_0695.t30|Hcu_1892.t27|Hcu_0884.t1|Hcu_0905.t4|Hcu_0128.t20|Hcu_1892.t3|Hcu_2266.t46|Hcu_0324.t16|Hcu_0429.t3|Hcu_1101.t67|Hcu_0128.t35|Hcu_0128.t62|Hcu_2351.t6|Hcu_2342.t2|Hcu_1310.t7|Hcu_0412.t23|Hcu_0695.t22|Hcu_2266.t…	34
Human immunodeficiency virus 1 infection	0.00758165	6.4229e-14	6.2088e-13	Hcu_0129.t42|Hcu_0846.t4|Hcu_1090.t2|Hcu_1292.t3|Hcu_1266.t22|Hcu_1266.t20|Hcu_1266.t21|Hcu_0828.t2|Hcu_1305.t1|Hcu_1818.t47|Hcu_0433.t31|Hcu_0992.t3|Hcu_0434.t25|Hcu_0479.t46|Hcu_0989.t25|Hcu_2409.t2|Hcu_0918.t4|Hcu_0829.t16|Hcu_0438.t59|Hcu_1941.t52|Hcu_0989.t11|Hcu_0429.t1|Hcu_2328.t44|Hcu_0193.t25|Hcu_1266.t15|Hcu_1266.t11|Hcu_0479.t104|Hcu_1186.t4|Hcu_0433.t25|Hcu_0613.t2|Hcu_0433.t26|Hcu_09…	39
Chagas disease (American trypanosomiasis)	0.00544323	6.79697e-14	6.30759e-13	Hcu_0504.t6|Hcu_0958.t10|Hcu_0129.t42|Hcu_1818.t47|Hcu_1090.t2|Hcu_0613.t2|Hcu_0828.t2|Hcu_1305.t1|Hcu_1081.t149|Hcu_0846.t4|Hcu_0992.t3|Hcu_0434.t25|Hcu_0989.t25|Hcu_2409.t2|Hcu_0918.t4|Hcu_0829.t16|Hcu_1941.t52|Hcu_0989.t11|Hcu_1292.t3|Hcu_1186.t4|Hcu_1478.t22|Hcu_0981.t44|Hcu_1294.t12|Hcu_1081.t150|Hcu_1597.t1|Hcu_0930.t51|Hcu_1089.t12|Hcu_0981.t28	28
Human papillomavirus infection	0.00933126	2.28838e-13	2.04194e-12	Hcu_1944.t76|Hcu_2328.t32|Hcu_0238.t35|Hcu_0804.t25|Hcu_1944.t77|Hcu_1090.t2|Hcu_1254.t48|Hcu_1287.t9|Hcu_1581.t21|Hcu_1254.t47|Hcu_1254.t46|Hcu_0512.t43|Hcu_1581.t26|Hcu_1581.t40|Hcu_1581.t41|Hcu_0307.t8|Hcu_0307.t9|Hcu_1464.t3|Hcu_1581.t49|Hcu_1647.t6|Hcu_0010.t18|Hcu_1464.t4|Hcu_1169.t80|Hcu_0857.t36|Hcu_1735.t8|Hcu_1409.t18|Hcu_1735.t5|Hcu_1794.t32|Hcu_1794.t31|Hcu_0776.t32|Hcu_1461.t7|Hcu_15…	48
Malaria	0.00369362	4.44024e-12	3.81532e-11	Hcu_0958.t16|Hcu_0788.t1|Hcu_0981.t44|Hcu_1294.t12|Hcu_0981.t28|Hcu_0989.t25|Hcu_0989.t11|Hcu_0992.t3|Hcu_1292.t3|Hcu_1941.t52|Hcu_1597.t1|Hcu_0434.t25|Hcu_1186.t4|Hcu_2409.t2|Hcu_1818.t47|Hcu_0930.t51|Hcu_0400.t93|Hcu_0846.t4|Hcu_0129.t42	19
Amoebiasis	0.00466563	1.52077e-11	1.26007e-10	Hcu_1944.t76|Hcu_1944.t77|Hcu_0129.t42|Hcu_0846.t4|Hcu_0857.t36|Hcu_1292.t3|Hcu_0992.t3|Hcu_0434.t25|Hcu_1464.t4|Hcu_1169.t80|Hcu_0989.t25|Hcu_1941.t52|Hcu_0989.t11|Hcu_1110.t20|Hcu_1110.t21|Hcu_0091.t44|Hcu_1186.t4|Hcu_0527.t44|Hcu_0981.t44|Hcu_1294.t12|Hcu_3452.t1|Hcu_0776.t32|Hcu_0239.t87|Hcu_0981.t28	24
Phagosome	0.00563764	4.74209e-11	3.79368e-10	Hcu_0892.t13|Hcu_0504.t6|Hcu_2089.t2|Hcu_0958.t10|Hcu_0129.t42|Hcu_0846.t4|Hcu_0989.t25|Hcu_1081.t149|Hcu_1941.t52|Hcu_1043.t8|Hcu_0992.t3|Hcu_0949.t33|Hcu_0588.t7|Hcu_1266.t5|Hcu_0434.t25|Hcu_1169.t123|Hcu_0833.t1|Hcu_0989.t11|Hcu_0588.t16|Hcu_1110.t20|Hcu_1110.t21|Hcu_1292.t3|Hcu_1186.t4|Hcu_1478.t22|Hcu_0981.t44|Hcu_1294.t12|Hcu_1081.t150|Hcu_1618.t1|Hcu_0981.t28	29
Other types of O-glycan biosynthesis	0.00252722	1.9578e-10	1.51403e-09	Hcu_1700.t35|Hcu_0390.t1|Hcu_0560.t12|Hcu_1011.t17|Hcu_1011.t16|Hcu_1700.t36|Hcu_0296.t10|Hcu_1011.t13|Hcu_0296.t20|Hcu_0560.t16|Hcu_0314.t3|Hcu_1204.t56|Hcu_1011.t14	13
Leishmaniasis	0.00388802	2.70409e-10	2.02371e-09	Hcu_0918.t4|Hcu_0829.t16|Hcu_0129.t42|Hcu_1294.t12|Hcu_0981.t28|Hcu_0989.t25|Hcu_0989.t11|Hcu_1818.t47|Hcu_0992.t3|Hcu_0613.t2|Hcu_1292.t3|Hcu_1941.t52|Hcu_0434.t25|Hcu_1186.t4|Hcu_0828.t2|Hcu_1305.t1|Hcu_2409.t2|Hcu_1597.t1|Hcu_0846.t4|Hcu_0981.t44	20
Epstein-Barr virus infection	0.00583204	4.02031e-09	2.91473e-08	Hcu_0129.t42|Hcu_1818.t47|Hcu_1090.t2|Hcu_1292.t3|Hcu_0613.t2|Hcu_1254.t47|Hcu_1266.t20|Hcu_1266.t21|Hcu_1254.t48|Hcu_0828.t2|Hcu_1254.t46|Hcu_1305.t1|Hcu_1581.t26|Hcu_1581.t40|Hcu_1581.t41|Hcu_0846.t4|Hcu_1581.t49|Hcu_1581.t21|Hcu_2409.t2|Hcu_0918.t4|Hcu_0829.t16|Hcu_1461.t7|Hcu_1581.t15|Hcu_1266.t11|Hcu_0479.t104|Hcu_1186.t4|Hcu_1266.t22|Hcu_1294.t12|Hcu_1597.t1|Hcu_1089.t12	30
Notch signaling pathway	0.00291602	8.91448e-09	6.26715e-08	Hcu_2328.t32|Hcu_0031.t13|Hcu_1409.t18|Hcu_1254.t48|Hcu_2040.t3|Hcu_1461.t7|Hcu_1287.t9|Hcu_0010.t18|Hcu_1254.t46|Hcu_1254.t47|Hcu_0212.t18|Hcu_0512.t43|Hcu_0588.t8|Hcu_1613.t3|Hcu_0062.t21	15
Mannose type O-glycan biosynthesis	0.00213841	2.65298e-08	1.81027e-07	Hcu_0355.t14|Hcu_1846.t35|Hcu_1846.t36|Hcu_1792.t79|Hcu_0390.t1|Hcu_0560.t12|Hcu_0314.t3|Hcu_1792.t78|Hcu_0560.t16|Hcu_1204.t56|Hcu_1244.t9	11
Transcriptional misregulation in cancer	0.00524883	3.95531e-08	2.62181e-07	Hcu_0128.t59|Hcu_0128.t32|Hcu_0325.t1|Hcu_0139.t61|Hcu_4859.t1|Hcu_0141.t9|Hcu_0129.t1|Hcu_1892.t25|Hcu_1892.t24|Hcu_0140.t2|Hcu_0024.t80|Hcu_1892.t12|Hcu_0720.t8|Hcu_0136.t132|Hcu_0128.t64|Hcu_1726.t13|Hcu_1266.t15|Hcu_2712.t3|Hcu_0326.t1|Hcu_0326.t3|Hcu_1959.t17|Hcu_1892.t147|Hcu_0264.t1|Hcu_1504.t15|Hcu_1504.t11|Hcu_0901.t12|Hcu_1892.t34	27
Proteoglycans in cancer	0.00544323	5.88902e-08	3.79515e-07	Hcu_0180.t171|Hcu_0129.t42|Hcu_0846.t4|Hcu_1305.t20|Hcu_0238.t33|Hcu_0095.t6|Hcu_0312.t56|Hcu_0095.t1|Hcu_1446.t18|Hcu_0992.t3|Hcu_1446.t17|Hcu_0434.t25|Hcu_0989.t25|Hcu_0367.t56|Hcu_0360.t3|Hcu_1941.t52|Hcu_0981.t118|Hcu_0312.t49|Hcu_0989.t11|Hcu_1411.t30|Hcu_1292.t3|Hcu_1186.t4|Hcu_0174.t60|Hcu_0981.t44|Hcu_1294.t12|Hcu_1918.t13|Hcu_0406.t73|Hcu_0981.t28	28
Yersinia infection	0.00408243	8.94139e-08	5.60649e-07	Hcu_0918.t4|Hcu_0829.t16|Hcu_0234.t1|Hcu_0981.t44|Hcu_1818.t47|Hcu_1941.t52|Hcu_0989.t25|Hcu_0989.t11|Hcu_2431.t2|Hcu_2063.t2|Hcu_2299.t4|Hcu_0992.t3|Hcu_0613.t2|Hcu_1827.t13|Hcu_0236.t5|Hcu_0434.t25|Hcu_0828.t2|Hcu_1305.t1|Hcu_0981.t28|Hcu_1597.t1|Hcu_2409.t2	21
Glycosphingolipid biosynthesis - globo and isoglobo series	0.00174961	1.15521e-07	7.05286e-07	Hcu_0981.t69|Hcu_0335.t34|Hcu_0616.t1|Hcu_0981.t72|Hcu_0433.t37|Hcu_0908.t9|Hcu_0908.t10|Hcu_0104.t31|Hcu_0616.t2	9
Cholinergic synapse	0.00388802	1.19674e-07	7.11906e-07	Hcu_1266.t21|Hcu_1266.t11|Hcu_1266.t20|Hcu_1161.t39|Hcu_0288.t41|Hcu_1417.t119|Hcu_1161.t42|Hcu_1437.t220|Hcu_1266.t22|Hcu_1161.t41|Hcu_1869.t54|Hcu_1161.t50|Hcu_1161.t45|Hcu_1161.t46|Hcu_0742.t123|Hcu_1161.t49|Hcu_0881.t22|Hcu_1437.t221|Hcu_0881.t19|Hcu_1516.t2	20
PD-L1 expression and PD-1 checkpoint pathway in cancer	0.00330482	4.5543e-07	2.6415e-06	Hcu_0846.t4|Hcu_0129.t42|Hcu_1294.t12|Hcu_0981.t44|Hcu_0981.t28|Hcu_0989.t11|Hcu_0992.t3|Hcu_1292.t3|Hcu_1941.t52|Hcu_0433.t5|Hcu_1597.t1|Hcu_0434.t25|Hcu_1186.t4|Hcu_1818.t47|Hcu_0930.t51|Hcu_0989.t25|Hcu_2409.t2	17
Human T-cell leukemia virus 1 infection	0.00524883	7.48297e-07	4.23427e-06	Hcu_1101.t52|Hcu_0793.t9|Hcu_1296.t12|Hcu_1404.t159|Hcu_1731.t14|Hcu_2297.t11|Hcu_1296.t4|Hcu_0129.t6|Hcu_1892.t137|Hcu_1892.t82|Hcu_1731.t4|Hcu_0129.t11|Hcu_1913.t2|Hcu_1913.t1|Hcu_1101.t69|Hcu_1101.t64|Hcu_0128.t25|Hcu_2328.t44|Hcu_1101.t65|Hcu_1266.t15|Hcu_0129.t276|Hcu_1613.t3|Hcu_0954.t1|Hcu_2392.t5|Hcu_0062.t21|Hcu_0433.t5|Hcu_1892.t35	27
Glycosaminoglycan biosynthesis - keratan sulfate	0.00155521	7.85649e-07	4.33977e-06	Hcu_0560.t19|Hcu_0390.t1|Hcu_0560.t12|Hcu_0314.t3|Hcu_0389.t14|Hcu_0560.t16|Hcu_1204.t56|Hcu_1204.t55	8
Prion diseases	0.00213841	8.16732e-07	4.40655e-06	Hcu_2328.t32|Hcu_0905.t7|Hcu_0031.t13|Hcu_1409.t18|Hcu_1404.t159|Hcu_0010.t18|Hcu_1287.t9|Hcu_0742.t123|Hcu_0512.t43|Hcu_0588.t8|Hcu_1516.t2	11
Neurotrophin signaling pathway	0.00369362	1.11088e-06	5.85739e-06	Hcu_1266.t22|Hcu_0918.t4|Hcu_0829.t16|Hcu_0918.t3|Hcu_1266.t20|Hcu_0720.t8|Hcu_1305.t20|Hcu_0744.t12|Hcu_0426.t124|Hcu_0613.t2|Hcu_0193.t25|Hcu_0320.t3|Hcu_0320.t1|Hcu_1266.t21|Hcu_1266.t11|Hcu_0828.t2|Hcu_1305.t1|Hcu_0433.t5|Hcu_0174.t60	19
Galactose metabolism	0.00194401	2.12762e-06	1.09691e-05	Hcu_1238.t23|Hcu_2303.t2|Hcu_3550.t1|Hcu_0390.t1|Hcu_0560.t12|Hcu_0314.t3|Hcu_0204.t88|Hcu_1700.t44|Hcu_0560.t16|Hcu_1204.t56	10
Rheumatoid arthritis	0.00291602	1.0413e-05	5.25175e-05	Hcu_0129.t42|Hcu_0846.t4|Hcu_1941.t52|Hcu_1294.t12|Hcu_0989.t25|Hcu_0989.t11|Hcu_0992.t3|Hcu_1404.t82|Hcu_1404.t83|Hcu_0434.t25|Hcu_1186.t4|Hcu_0250.t12|Hcu_1292.t3|Hcu_0981.t28|Hcu_0981.t44	15
Nicotine addiction	0.00194401	1.43287e-05	7.07291e-05	Hcu_0288.t41|Hcu_1161.t42|Hcu_1161.t41|Hcu_1869.t54|Hcu_1161.t50|Hcu_0142.t59|Hcu_1161.t45|Hcu_1161.t46|Hcu_1161.t49|Hcu_1161.t39	10
HIF-1 signaling pathway	0.00311042	1.9524e-05	9.43658e-05	Hcu_1404.t82|Hcu_0981.t44|Hcu_1941.t52|Hcu_0989.t25|Hcu_0989.t11|Hcu_0992.t3|Hcu_1266.t22|Hcu_1404.t83|Hcu_1266.t20|Hcu_1266.t21|Hcu_1266.t11|Hcu_0434.t25|Hcu_0250.t12|Hcu_0062.t21|Hcu_1613.t3|Hcu_0981.t28	16
Fanconi anemia pathway	0.00213841	2.84762e-05	0.000134826	Hcu_1429.t2|Hcu_1429.t5|Hcu_1595.t19|Hcu_0133.t66|Hcu_0133.t67|Hcu_1461.t7|Hcu_1254.t48|Hcu_1254.t47|Hcu_1254.t46|Hcu_0792.t3|Hcu_0133.t69	11
Inflammatory bowel disease (IBD)	0.00233281	2.94313e-05	0.000136561	Hcu_0129.t42|Hcu_0846.t4|Hcu_1941.t52|Hcu_1294.t12|Hcu_0989.t25|Hcu_0989.t11|Hcu_0992.t3|Hcu_0434.t25|Hcu_1186.t4|Hcu_1292.t3|Hcu_0981.t28|Hcu_0981.t44	12
Vitamin digestion and absorption	0.00136081	0.000124981	0.00056854	Hcu_1329.t2|Hcu_1329.t6|Hcu_2025.t1|Hcu_1905.t9|Hcu_0179.t43|Hcu_1266.t115|Hcu_2700.t1	7
Pathogenic Escherichia coli infection	0.00194401	0.000149799	0.000668333	Hcu_0981.t44|Hcu_1941.t52|Hcu_0989.t25|Hcu_0989.t11|Hcu_0426.t124|Hcu_0992.t3|Hcu_0434.t25|Hcu_0742.t123|Hcu_1516.t2|Hcu_0981.t28	10
Viral myocarditis	0.00194401	0.000280148	0.00122631	Hcu_1090.t2|Hcu_0479.t104|Hcu_0426.t124|Hcu_0776.t32|Hcu_0091.t44|Hcu_0742.t123|Hcu_0936.t6|Hcu_0857.t36|Hcu_1089.t12|Hcu_1516.t2	10
Alzheimer disease	0.00349922	0.000303315	0.00130313	Hcu_1924.t4|Hcu_0958.t16|Hcu_1415.t83|Hcu_1090.t2|Hcu_0479.t104|Hcu_0738.t8|Hcu_0193.t25|Hcu_0320.t3|Hcu_0139.t35|Hcu_0320.t1|Hcu_2271.t24|Hcu_0909.t45|Hcu_1924.t1|Hcu_0739.t3|Hcu_0909.t46|Hcu_0909.t49|Hcu_0400.t93|Hcu_1089.t12	18
Neuroactive ligand-receptor interaction	0.00544323	0.000347266	0.00146483	Hcu_0236.t49|Hcu_1417.t118|Hcu_1869.t56|Hcu_1161.t41|Hcu_1161.t42|Hcu_1161.t45|Hcu_1161.t46|Hcu_1161.t49|Hcu_1416.t1|Hcu_1437.t221|Hcu_1437.t220|Hcu_1752.t29|Hcu_0520.t5|Hcu_0288.t41|Hcu_0881.t19|Hcu_1161.t50|Hcu_2267.t37|Hcu_1161.t39|Hcu_1417.t115|Hcu_1417.t117|Hcu_1417.t116|Hcu_1417.t119|Hcu_1869.t54|Hcu_0490.t38|Hcu_0142.t59|Hcu_0881.t22|Hcu_0490.t36|Hcu_0490.t35	28
C-type lectin receptor signaling pathway	0.00252722	0.000472055	0.00195566	Hcu_0892.t13|Hcu_0234.t1|Hcu_0833.t3|Hcu_1827.t13|Hcu_1090.t2|Hcu_2431.t2|Hcu_2299.t4|Hcu_0193.t25|Hcu_0320.t3|Hcu_0320.t1|Hcu_0236.t5|Hcu_2063.t2|Hcu_1089.t12	13
Mismatch repair	0.00116641	0.00063305	0.00257662	Hcu_1429.t2|Hcu_1429.t5|Hcu_0133.t66|Hcu_0133.t67|Hcu_0792.t3|Hcu_0133.t69	6
TGF-beta signaling pathway	0.00233281	0.000649709	0.00259883	Hcu_0324.t26|Hcu_1375.t5|Hcu_0324.t24|Hcu_1375.t1|Hcu_0517.t32|Hcu_2290.t65|Hcu_0429.t3|Hcu_0324.t16|Hcu_2316.t14|Hcu_0062.t21|Hcu_2351.t6|Hcu_1613.t3	12
Chemical carcinogenesis	0.00213841	0.000744437	0.00292728	Hcu_0668.t47|Hcu_1594.t112|Hcu_1161.t42|Hcu_1161.t41|Hcu_1869.t54|Hcu_1161.t50|Hcu_1161.t45|Hcu_1161.t46|Hcu_1161.t49|Hcu_1161.t39|Hcu_0668.t39	11
Pentose and glucuronate interconversions	0.00136081	0.000769912	0.00297699	Hcu_1157.t47|Hcu_1157.t46|Hcu_1157.t44|Hcu_1157.t43|Hcu_1157.t42|Hcu_1157.t48|Hcu_1157.t38	7
RIG-I-like receptor signaling pathway	0.00194401	0.000828914	0.00315259	Hcu_1581.t40|Hcu_1581.t41|Hcu_1090.t2|Hcu_1581.t49|Hcu_0178.t22|Hcu_1581.t15|Hcu_1581.t26|Hcu_1581.t21|Hcu_0479.t109|Hcu_1089.t12	10
Endocrine resistance	0.00233281	0.00090546	0.00338817	Hcu_2328.t32|Hcu_0031.t13|Hcu_1409.t18|Hcu_1305.t20|Hcu_1266.t22|Hcu_1266.t20|Hcu_1266.t21|Hcu_0010.t18|Hcu_1266.t11|Hcu_1287.t9|Hcu_0512.t43|Hcu_0588.t8	12
AGE-RAGE signaling pathway in diabetic complications	0.00233281	0.00106185	0.0039103	Hcu_1944.t76|Hcu_1266.t22|Hcu_0788.t1|Hcu_0527.t44|Hcu_3452.t1|Hcu_1404.t159|Hcu_1266.t20|Hcu_1266.t21|Hcu_1266.t11|Hcu_0239.t87|Hcu_1464.t4|Hcu_1944.t77	12
Calcium signaling pathway	0.00349922	0.00111298	0.00403456	Hcu_1417.t117|Hcu_1417.t118|Hcu_1161.t39|Hcu_1869.t54|Hcu_1161.t42|Hcu_0193.t25|Hcu_0320.t3|Hcu_1161.t41|Hcu_0320.t1|Hcu_1161.t50|Hcu_1161.t45|Hcu_1161.t46|Hcu_1437.t220|Hcu_1161.t49|Hcu_1752.t29|Hcu_1437.t221|Hcu_0490.t36|Hcu_2167.t31	18
Spliceosome	0.00272162	0.0015451	0.0055148	Hcu_0757.t9|Hcu_0757.t8|Hcu_0757.t5|Hcu_0124.t61|Hcu_0757.t7|Hcu_0757.t6|Hcu_0757.t1|Hcu_0757.t2|Hcu_0592.t21|Hcu_0592.t20|Hcu_1870.t18|Hcu_3718.t1|Hcu_0592.t18|Hcu_2519.t6	14
Hepatitis C	0.00291602	0.0020013	0.00703486	Hcu_1581.t40|Hcu_1581.t41|Hcu_1184.t2|Hcu_1184.t1|Hcu_1305.t20|Hcu_1581.t49|Hcu_0479.t104|Hcu_2266.t46|Hcu_1581.t15|Hcu_1581.t26|Hcu_2266.t47|Hcu_0116.t82|Hcu_1581.t21|Hcu_1090.t2|Hcu_1089.t12	15
Salmonella infection	0.00194401	0.00262526	0.00901567	Hcu_0981.t44|Hcu_1818.t47|Hcu_1941.t52|Hcu_0989.t25|Hcu_0989.t11|Hcu_0992.t3|Hcu_0434.t25|Hcu_0981.t28|Hcu_1597.t1|Hcu_2409.t2	10
Autophagy - animal	0.00252722	0.00264252	0.00901567	Hcu_1924.t4|Hcu_1184.t2|Hcu_1266.t11|Hcu_1184.t1|Hcu_1266.t20|Hcu_0738.t8|Hcu_1266.t22|Hcu_1266.t15|Hcu_1266.t21|Hcu_1924.t1|Hcu_0739.t3|Hcu_0116.t82|Hcu_0174.t60	13
MicroRNAs in cancer	0.00447123	0.00270671	0.00910082	Hcu_2328.t32|Hcu_0985.t7|Hcu_1266.t22|Hcu_1266.t20|Hcu_1266.t21|Hcu_1287.t9|Hcu_0512.t43|Hcu_2865.t2|Hcu_0031.t13|Hcu_1647.t6|Hcu_0010.t18|Hcu_0588.t8|Hcu_1409.t18|Hcu_0744.t12|Hcu_1266.t11|Hcu_1613.t3|Hcu_0815.t72|Hcu_0815.t75|Hcu_0400.t122|Hcu_0426.t124|Hcu_1468.t3|Hcu_0406.t73|Hcu_0062.t21	23
p53 signaling pathway	0.00174961	0.00338072	0.0112047	Hcu_1090.t2|Hcu_1266.t20|Hcu_2328.t44|Hcu_1266.t22|Hcu_1266.t15|Hcu_1266.t21|Hcu_1266.t11|Hcu_0479.t104|Hcu_1089.t12	9
DNA replication	0.00116641	0.0046152	0.0150806	Hcu_1429.t2|Hcu_1429.t5|Hcu_0133.t66|Hcu_0133.t67|Hcu_0792.t3|Hcu_0133.t69	6
Maturity onset diabetes of the young	0.000972006	0.00562753	0.0181332	Hcu_1254.t48|Hcu_1254.t46|Hcu_1461.t7|Hcu_1254.t47|Hcu_1811.t29	5
Parkinson disease	0.00252722	0.00591291	0.0187917	Hcu_1187.t2|Hcu_0823.t11|Hcu_1299.t3|Hcu_1241.t5|Hcu_0479.t104|Hcu_1150.t80|Hcu_0219.t5|Hcu_1113.t5|Hcu_3436.t2|Hcu_1722.t5|Hcu_0139.t35|Hcu_0072.t8|Hcu_1456.t6	13
Breast cancer	0.00252722	0.00766171	0.0240205	Hcu_2328.t32|Hcu_0031.t13|Hcu_1409.t18|Hcu_1305.t20|Hcu_1287.t9|Hcu_1461.t7|Hcu_0010.t18|Hcu_1254.t48|Hcu_1254.t47|Hcu_1254.t46|Hcu_0512.t43|Hcu_0588.t8|Hcu_1155.t11	13
Homologous recombination	0.00116641	0.00806223	0.0249392	Hcu_1429.t2|Hcu_1429.t5|Hcu_0133.t66|Hcu_0133.t67|Hcu_0792.t3|Hcu_0133.t69	6
Hippo signaling pathway - multiple species	0.000972006	0.00840021	0.0256427	Hcu_0506.t10|Hcu_0506.t11|Hcu_2270.t9|Hcu_0044.t29|Hcu_2270.t8	5
Cytokine-cytokine receptor interaction	0.00408243	0.0086554	0.0260786	Hcu_0324.t26|Hcu_0324.t27|Hcu_0324.t24|Hcu_0189.t103|Hcu_1375.t1|Hcu_0082.t133|Hcu_0079.t8|Hcu_1375.t5|Hcu_0083.t85|Hcu_0324.t16|Hcu_0429.t3|Hcu_0324.t21|Hcu_0324.t30|Hcu_1544.t5|Hcu_1544.t2|Hcu_2316.t14|Hcu_1913.t2|Hcu_0148.t1|Hcu_2351.t6|Hcu_0182.t164|Hcu_1913.t1	21
Steroid biosynthesis	0.000777605	0.00996966	0.0296533	Hcu_0815.t72|Hcu_2865.t2|Hcu_7134.t1|Hcu_0815.t75	4

## Sheet: Table S10
Table S10. List of KEGG enrichment pathways of expanded gene families in S. cumingii genome.
Pathway Name	GeneRatio	pvalue	qvalue	geneID	Count
NOD-like receptor signaling pathway	0.15551	2.89909e-39	4.51647e-37	Hcu_0024.t80/Hcu_0113.t125/Hcu_0113.t126/Hcu_0128.t11/Hcu_0128.t14/Hcu_0128.t15/Hcu_0128.t17/Hcu_0128.t18/Hcu_0128.t19/Hcu_0128.t22/Hcu_0128.t24/Hcu_0128.t26/Hcu_0128.t3/Hcu_0128.t4/Hcu_0128.t86/Hcu_0129.t20/Hcu_0130.t82/Hcu_0130.t83/Hcu_0130.t89/Hcu_0238.t10/Hcu_0238.t11/Hcu_0254.t3/Hcu_0326.t1/Hcu_0412.t23/Hcu_0793.t4/Hcu_1101.t52/Hcu_1101.t68/Hcu_1114.t2/Hcu_1296.t5/Hcu_1310.t7/Hcu_1557.t10/Hc…	151
Toxoplasmosis	0.124614	2.44709e-37	1.90616e-35	Hcu_0024.t80/Hcu_0113.t125/Hcu_0113.t126/Hcu_0128.t11/Hcu_0128.t14/Hcu_0128.t15/Hcu_0128.t17/Hcu_0128.t18/Hcu_0128.t19/Hcu_0128.t22/Hcu_0128.t24/Hcu_0128.t26/Hcu_0128.t3/Hcu_0128.t4/Hcu_0128.t86/Hcu_0129.t20/Hcu_0130.t82/Hcu_0130.t83/Hcu_0130.t89/Hcu_0238.t10/Hcu_0238.t11/Hcu_0254.t3/Hcu_0326.t1/Hcu_0412.t23/Hcu_0793.t4/Hcu_1101.t52/Hcu_1101.t68/Hcu_1114.t2/Hcu_1296.t5/Hcu_1310.t7/Hcu_1557.t10/Hc…	121
Toll and Imd signaling pathway	0.112255	3.28645e-36	1.70665e-34	Hcu_0113.t125/Hcu_0113.t126/Hcu_0128.t11/Hcu_0128.t14/Hcu_0128.t15/Hcu_0128.t17/Hcu_0128.t18/Hcu_0128.t19/Hcu_0128.t22/Hcu_0128.t24/Hcu_0128.t26/Hcu_0128.t3/Hcu_0128.t4/Hcu_0129.t20/Hcu_0130.t82/Hcu_0130.t89/Hcu_0238.t10/Hcu_0238.t11/Hcu_0326.t1/Hcu_0412.t23/Hcu_0793.t4/Hcu_1101.t52/Hcu_1101.t68/Hcu_1114.t2/Hcu_1296.t5/Hcu_1310.t7/Hcu_1557.t10/Hcu_1557.t12/Hcu_1557.t14/Hcu_1715.t2/Hcu_1818.t52/Hc…	109
Small cell lung cancer	0.121524	2.32795e-33	9.06675e-32	Hcu_0024.t80/Hcu_0113.t125/Hcu_0113.t126/Hcu_0128.t11/Hcu_0128.t14/Hcu_0128.t15/Hcu_0128.t17/Hcu_0128.t18/Hcu_0128.t19/Hcu_0128.t22/Hcu_0128.t24/Hcu_0128.t26/Hcu_0128.t3/Hcu_0128.t4/Hcu_0128.t86/Hcu_0129.t20/Hcu_0130.t82/Hcu_0130.t83/Hcu_0130.t89/Hcu_0238.t10/Hcu_0238.t11/Hcu_0254.t3/Hcu_0326.t1/Hcu_0412.t23/Hcu_0793.t4/Hcu_1101.t52/Hcu_1101.t68/Hcu_1114.t2/Hcu_1296.t5/Hcu_1310.t7/Hcu_1557.t10/Hc…	118
TNF signaling pathway	0.105046	1.62994e-28	5.07854e-27	Hcu_0113.t125/Hcu_0113.t126/Hcu_0128.t11/Hcu_0128.t14/Hcu_0128.t15/Hcu_0128.t17/Hcu_0128.t18/Hcu_0128.t19/Hcu_0128.t22/Hcu_0128.t24/Hcu_0128.t26/Hcu_0128.t3/Hcu_0128.t4/Hcu_0129.t20/Hcu_0130.t82/Hcu_0130.t89/Hcu_0238.t10/Hcu_0238.t11/Hcu_0326.t1/Hcu_0412.t23/Hcu_0793.t4/Hcu_1101.t52/Hcu_1101.t68/Hcu_1114.t2/Hcu_1296.t5/Hcu_1310.t7/Hcu_1557.t10/Hcu_1557.t12/Hcu_1557.t14/Hcu_1715.t2/Hcu_1818.t52/Hc…	102
Apoptosis - multiple species	0.0885685	3.57671e-27	9.28691e-26	Hcu_0024.t80/Hcu_0113.t125/Hcu_0113.t126/Hcu_0128.t11/Hcu_0128.t14/Hcu_0128.t15/Hcu_0128.t17/Hcu_0128.t18/Hcu_0128.t19/Hcu_0128.t22/Hcu_0128.t24/Hcu_0128.t26/Hcu_0128.t3/Hcu_0128.t4/Hcu_0128.t86/Hcu_0129.t20/Hcu_0130.t82/Hcu_0130.t83/Hcu_0130.t89/Hcu_0238.t10/Hcu_0238.t11/Hcu_0254.t3/Hcu_0326.t1/Hcu_0412.t23/Hcu_0793.t4/Hcu_1101.t52/Hcu_1101.t68/Hcu_1114.t2/Hcu_1296.t5/Hcu_1310.t7/Hcu_1557.t10/Hc…	86
NF-kappa B signaling pathway	0.100927	2.05785e-26	4.57988e-25	Hcu_0024.t80/Hcu_0113.t125/Hcu_0113.t126/Hcu_0128.t11/Hcu_0128.t14/Hcu_0128.t15/Hcu_0128.t17/Hcu_0128.t18/Hcu_0128.t19/Hcu_0128.t22/Hcu_0128.t24/Hcu_0128.t26/Hcu_0128.t3/Hcu_0128.t4/Hcu_0128.t86/Hcu_0129.t20/Hcu_0130.t82/Hcu_0130.t83/Hcu_0130.t89/Hcu_0238.t10/Hcu_0238.t11/Hcu_0254.t3/Hcu_0326.t1/Hcu_0412.t23/Hcu_0793.t4/Hcu_1101.t52/Hcu_1101.t68/Hcu_1114.t2/Hcu_1296.t5/Hcu_1310.t7/Hcu_1557.t10/Hc…	98
B cell receptor signaling pathway	0.0638517	2.15842e-22	4.20324e-21	Hcu_0025.t59/Hcu_0895.t12/Hcu_0950.t3/Hcu_1065.t1/Hcu_1123.t2/Hcu_1999.t1/Hcu_2010.t8/Hcu_2053.t4/Hcu_2176.t2/Hcu_2326.t2/Hcu_2329.t10/Hcu_2347.t1/Hcu_2457.t1/Hcu_2479.t2/Hcu_2966.t1/Hcu_4454.t1/Hcu_8251.t4/Hcu_0174.t33/Hcu_0174.t34/Hcu_0174.t36/Hcu_0174.t37/Hcu_0570.t6/Hcu_0570.t7/Hcu_0570.t9/Hcu_0629.t23/Hcu_0629.t24/Hcu_0629.t25/Hcu_0718.t1/Hcu_0719.t1/Hcu_0719.t2/Hcu_1358.t120/Hcu_1358.t121/H…	62
Taste transduction	0.0556128	2.56591e-20	4.44157e-19	Hcu_1244.t93/Hcu_1361.t10/Hcu_1561.t28/Hcu_2282.t18/Hcu_2423.t4/Hcu_3995.t2/Hcu_0052.t27/Hcu_0098.t3/Hcu_0138.t96/Hcu_0227.t8/Hcu_0298.t7/Hcu_0356.t19/Hcu_0375.t4/Hcu_0375.t5/Hcu_0383.t2/Hcu_0393.t98/Hcu_0418.t5/Hcu_0637.t69/Hcu_0694.t30/Hcu_0769.t11/Hcu_0857.t37/Hcu_1081.t125/Hcu_1142.t22/Hcu_1295.t4/Hcu_1361.t12/Hcu_1437.t181/Hcu_1546.t5/Hcu_1559.t82/Hcu_1716.t6/Hcu_1818.t46/Hcu_2282.t17/Hcu_23…	54
Apoptosis	0.110196	2.17269e-19	3.38483e-18	Hcu_0024.t80/Hcu_0113.t125/Hcu_0113.t126/Hcu_0128.t11/Hcu_0128.t14/Hcu_0128.t15/Hcu_0128.t17/Hcu_0128.t18/Hcu_0128.t19/Hcu_0128.t22/Hcu_0128.t24/Hcu_0128.t26/Hcu_0128.t3/Hcu_0128.t4/Hcu_0128.t86/Hcu_0129.t20/Hcu_0130.t82/Hcu_0130.t83/Hcu_0130.t89/Hcu_0238.t10/Hcu_0238.t11/Hcu_0254.t3/Hcu_0326.t1/Hcu_0412.t23/Hcu_0793.t4/Hcu_1101.t52/Hcu_1101.t68/Hcu_1114.t2/Hcu_1296.t5/Hcu_1310.t7/Hcu_1557.t10/Hc…	107
Platinum drug resistance	0.084449	6.56154e-19	9.2929e-18	Hcu_0024.t80/Hcu_0113.t125/Hcu_0113.t126/Hcu_0128.t11/Hcu_0128.t14/Hcu_0128.t15/Hcu_0128.t17/Hcu_0128.t18/Hcu_0128.t19/Hcu_0128.t22/Hcu_0128.t24/Hcu_0128.t26/Hcu_0128.t3/Hcu_0128.t4/Hcu_0128.t86/Hcu_0129.t20/Hcu_0130.t82/Hcu_0130.t83/Hcu_0130.t89/Hcu_0238.t10/Hcu_0238.t11/Hcu_0254.t3/Hcu_0326.t1/Hcu_0412.t23/Hcu_0793.t4/Hcu_1101.t52/Hcu_1101.t68/Hcu_1114.t2/Hcu_1296.t5/Hcu_1310.t7/Hcu_1557.t10/Hc…	82
Morphine addiction	0.0556128	4.00779e-18	5.20309e-17	Hcu_1244.t93/Hcu_1361.t10/Hcu_1561.t28/Hcu_2282.t18/Hcu_2423.t4/Hcu_3995.t2/Hcu_0052.t27/Hcu_0098.t3/Hcu_0138.t96/Hcu_0227.t8/Hcu_0298.t7/Hcu_0356.t19/Hcu_0375.t4/Hcu_0375.t5/Hcu_0383.t2/Hcu_0393.t98/Hcu_0418.t5/Hcu_0637.t69/Hcu_0694.t30/Hcu_0769.t11/Hcu_0857.t37/Hcu_1081.t125/Hcu_1142.t22/Hcu_1295.t4/Hcu_1361.t12/Hcu_1437.t181/Hcu_1546.t5/Hcu_1559.t82/Hcu_1716.t6/Hcu_1818.t46/Hcu_2282.t17/Hcu_23…	54
Glycosphingolipid biosynthesis - lacto and neolacto series	0.0576725	5.51025e-18	6.60337e-17	Hcu_0037.t14/Hcu_0061.t13/Hcu_0061.t14/Hcu_0086.t12/Hcu_0219.t102/Hcu_0219.t103/Hcu_0219.t104/Hcu_0219.t106/Hcu_0396.t1/Hcu_0396.t2/Hcu_0598.t45/Hcu_0616.t26/Hcu_0783.t2/Hcu_0783.t5/Hcu_0804.t27/Hcu_1227.t37/Hcu_1227.t41/Hcu_1776.t6/Hcu_1776.t7/Hcu_2062.t6/Hcu_2062.t8/Hcu_2136.t1/Hcu_2237.t1/Hcu_2360.t3/Hcu_2360.t6/Hcu_0262.t8/Hcu_0368.t38/Hcu_0619.t16/Hcu_0803.t11/Hcu_0815.t30/Hcu_0945.t7/Hcu_10…	56
AGE-RAGE signaling pathway in diabetic complications	0.0576725	1.80801e-17	2.01192e-16	Hcu_0872.t79/Hcu_1089.t6/Hcu_1415.t83/Hcu_1415.t93/Hcu_1415.t94/Hcu_1415.t98/Hcu_3195.t1/Hcu_0392.t7/Hcu_1716.t43/Hcu_0174.t33/Hcu_0174.t34/Hcu_0174.t36/Hcu_0174.t37/Hcu_1793.t54/Hcu_0076.t101/Hcu_0076.t103/Hcu_0076.t105/Hcu_0076.t106/Hcu_0076.t111/Hcu_0076.t117/Hcu_0076.t118/Hcu_0076.t119/Hcu_0076.t120/Hcu_0076.t123/Hcu_0076.t127/Hcu_0076.t129/Hcu_0076.t130/Hcu_0076.t131/Hcu_0076.t92/Hcu_0076.t9…	56
Necroptosis	0.092688	3.9076e-17	4.05842e-16	Hcu_0024.t80/Hcu_0113.t125/Hcu_0113.t126/Hcu_0128.t11/Hcu_0128.t14/Hcu_0128.t15/Hcu_0128.t17/Hcu_0128.t18/Hcu_0128.t19/Hcu_0128.t22/Hcu_0128.t24/Hcu_0128.t26/Hcu_0128.t3/Hcu_0128.t4/Hcu_0128.t86/Hcu_0129.t20/Hcu_0130.t82/Hcu_0130.t83/Hcu_0130.t89/Hcu_0238.t10/Hcu_0238.t11/Hcu_0254.t3/Hcu_0326.t1/Hcu_0412.t23/Hcu_0793.t4/Hcu_1101.t52/Hcu_1101.t68/Hcu_1114.t2/Hcu_1296.t5/Hcu_1310.t7/Hcu_1557.t10/Hc…	90
Notch signaling pathway	0.0484037	2.33185e-13	2.27049e-12	Hcu_1131.t6/Hcu_1639.t1/Hcu_1639.t3/Hcu_2348.t11/Hcu_2950.t2/Hcu_0212.t14/Hcu_0212.t17/Hcu_0212.t19/Hcu_0244.t122/Hcu_0540.t67/Hcu_1089.t1/Hcu_1093.t2/Hcu_1130.t14/Hcu_1130.t8/Hcu_1131.t1/Hcu_1936.t1/Hcu_3223.t1/Hcu_3517.t1/Hcu_0429.t5/Hcu_0655.t11/Hcu_1104.t13/Hcu_1156.t7/Hcu_1710.t25/Hcu_1710.t26/Hcu_1710.t5/Hcu_1732.t6/Hcu_1927.t7/Hcu_2013.t4/Hcu_2489.t1/Hcu_2740.t1/Hcu_2745.t5/Hcu_1016.t20/Hc…	47
Relaxin signaling pathway	0.0473738	2.70153e-13	2.4757e-12	Hcu_0392.t7/Hcu_1716.t43/Hcu_0174.t33/Hcu_0174.t34/Hcu_0174.t36/Hcu_0174.t37/Hcu_0570.t6/Hcu_0570.t7/Hcu_0570.t9/Hcu_0629.t23/Hcu_0629.t24/Hcu_0629.t25/Hcu_0718.t1/Hcu_0719.t1/Hcu_0719.t2/Hcu_1358.t120/Hcu_1358.t121/Hcu_1437.t83/Hcu_1793.t54/Hcu_1823.t2/Hcu_0484.t1/Hcu_0484.t2/Hcu_0485.t51/Hcu_0485.t52/Hcu_0485.t53/Hcu_0737.t6/Hcu_0737.t8/Hcu_0738.t1/Hcu_1255.t11/Hcu_1819.t9/Hcu_2101.t23/Hcu_2101…	46
Influenza A	0.0854789	3.7364e-13	3.23384e-12	Hcu_0082.t67/Hcu_0082.t68/Hcu_0082.t96/Hcu_0052.t3/Hcu_0180.t105/Hcu_0239.t105/Hcu_0239.t95/Hcu_0239.t98/Hcu_1029.t57/Hcu_1029.t62/Hcu_1227.t19/Hcu_1227.t21/Hcu_1401.t11/Hcu_1461.t66/Hcu_1527.t18/Hcu_1731.t30/Hcu_1731.t32/Hcu_1874.t10/Hcu_2138.t4/Hcu_2281.t4/Hcu_2328.t93/Hcu_3882.t1/Hcu_1104.t13/Hcu_1710.t25/Hcu_1710.t26/Hcu_1927.t7/Hcu_2013.t4/Hcu_0759.t59/Hcu_0759.t70/Hcu_2177.t14/Hcu_0174.t33/…	83
Epithelial cell signaling in Helicobacter pylori infection	0.0484037	6.33412e-13	5.19363e-12	Hcu_0872.t79/Hcu_1089.t6/Hcu_1415.t83/Hcu_1415.t93/Hcu_1415.t94/Hcu_1415.t98/Hcu_3195.t1/Hcu_0174.t33/Hcu_0174.t34/Hcu_0174.t36/Hcu_0174.t37/Hcu_0570.t6/Hcu_0570.t7/Hcu_0570.t9/Hcu_0629.t23/Hcu_0629.t24/Hcu_0629.t25/Hcu_0718.t1/Hcu_0719.t1/Hcu_0719.t2/Hcu_1358.t120/Hcu_1358.t121/Hcu_1437.t83/Hcu_1793.t54/Hcu_1823.t2/Hcu_0076.t101/Hcu_0076.t103/Hcu_0076.t105/Hcu_0076.t106/Hcu_0076.t111/Hcu_0076.t1…	47
Olfactory transduction	0.0566426	7.61952e-13	5.9352e-12	Hcu_1244.t93/Hcu_1361.t10/Hcu_1561.t28/Hcu_2282.t18/Hcu_2423.t4/Hcu_3995.t2/Hcu_0052.t27/Hcu_0098.t3/Hcu_0138.t96/Hcu_0227.t8/Hcu_0298.t7/Hcu_0356.t19/Hcu_0375.t4/Hcu_0375.t5/Hcu_0383.t2/Hcu_0393.t98/Hcu_0418.t5/Hcu_0637.t69/Hcu_0694.t30/Hcu_0769.t11/Hcu_0857.t37/Hcu_1081.t125/Hcu_1142.t22/Hcu_1295.t4/Hcu_1361.t12/Hcu_1437.t181/Hcu_1546.t5/Hcu_1559.t82/Hcu_1716.t6/Hcu_1818.t46/Hcu_2282.t17/Hcu_23…	55
Renin secretion	0.061792	6.00465e-12	4.45458e-11	Hcu_1244.t93/Hcu_1361.t10/Hcu_1561.t28/Hcu_2282.t18/Hcu_2423.t4/Hcu_3995.t2/Hcu_0052.t27/Hcu_0098.t3/Hcu_0138.t96/Hcu_0227.t8/Hcu_0298.t7/Hcu_0356.t19/Hcu_0375.t4/Hcu_0375.t5/Hcu_0383.t2/Hcu_0393.t98/Hcu_0418.t5/Hcu_0637.t69/Hcu_0694.t30/Hcu_0769.t11/Hcu_0857.t37/Hcu_1081.t125/Hcu_1142.t22/Hcu_1295.t4/Hcu_1361.t12/Hcu_1437.t181/Hcu_1546.t5/Hcu_1559.t82/Hcu_1716.t6/Hcu_1818.t46/Hcu_2282.t17/Hcu_23…	60
Calcium signaling pathway	0.0916581	6.70049e-12	4.74485e-11	Hcu_1244.t93/Hcu_1361.t10/Hcu_1561.t28/Hcu_2282.t18/Hcu_2423.t4/Hcu_3995.t2/Hcu_0490.t35/Hcu_0490.t36/Hcu_0490.t38/Hcu_0576.t4/Hcu_0792.t6/Hcu_0792.t7/Hcu_0985.t57/Hcu_1355.t18/Hcu_1373.t8/Hcu_1389.t17/Hcu_1389.t18/Hcu_1416.t10/Hcu_1416.t2/Hcu_1710.t45/Hcu_2267.t28/Hcu_2474.t7/Hcu_3122.t3/Hcu_3575.t1/Hcu_3828.t1/Hcu_0052.t27/Hcu_0098.t3/Hcu_0138.t96/Hcu_0227.t8/Hcu_0298.t7/Hcu_0356.t19/Hcu_0375.t…	89
Legionellosis	0.0514933	1.59825e-11	1.08257e-10	Hcu_0872.t79/Hcu_1089.t6/Hcu_1415.t83/Hcu_1415.t93/Hcu_1415.t94/Hcu_1415.t98/Hcu_1794.t93/Hcu_1794.t94/Hcu_1794.t95/Hcu_1798.t13/Hcu_1798.t14/Hcu_3195.t1/Hcu_3213.t1/Hcu_0174.t33/Hcu_0174.t34/Hcu_0174.t36/Hcu_0174.t37/Hcu_0570.t6/Hcu_0570.t7/Hcu_0570.t9/Hcu_0629.t23/Hcu_0629.t24/Hcu_0629.t25/Hcu_0718.t1/Hcu_0719.t1/Hcu_0719.t2/Hcu_1358.t120/Hcu_1358.t121/Hcu_1437.t83/Hcu_1793.t54/Hcu_1823.t2/Hcu_…	50
Salmonella infection	0.0504634	2.01061e-11	1.30513e-10	Hcu_0212.t22/Hcu_4773.t1/Hcu_3213.t1/Hcu_0174.t33/Hcu_0174.t34/Hcu_0174.t36/Hcu_0174.t37/Hcu_1793.t54/Hcu_0076.t101/Hcu_0076.t103/Hcu_0076.t105/Hcu_0076.t106/Hcu_0076.t111/Hcu_0076.t117/Hcu_0076.t118/Hcu_0076.t119/Hcu_0076.t120/Hcu_0076.t123/Hcu_0076.t127/Hcu_0076.t129/Hcu_0076.t130/Hcu_0076.t131/Hcu_0076.t92/Hcu_0076.t98/Hcu_0484.t2/Hcu_0485.t51/Hcu_0485.t52/Hcu_0485.t53/Hcu_0737.t6/Hcu_0737.t8/…	49
Focal adhesion	0.102987	3.18341e-11	1.98377e-10	Hcu_0024.t80/Hcu_0113.t125/Hcu_0113.t126/Hcu_0128.t11/Hcu_0128.t14/Hcu_0128.t15/Hcu_0128.t17/Hcu_0128.t18/Hcu_0128.t19/Hcu_0128.t22/Hcu_0128.t24/Hcu_0128.t26/Hcu_0128.t3/Hcu_0128.t4/Hcu_0128.t86/Hcu_0129.t20/Hcu_0130.t82/Hcu_0130.t83/Hcu_0130.t89/Hcu_0238.t10/Hcu_0238.t11/Hcu_0254.t3/Hcu_0326.t1/Hcu_0412.t23/Hcu_0793.t4/Hcu_1101.t52/Hcu_1101.t68/Hcu_1114.t2/Hcu_1296.t5/Hcu_1310.t7/Hcu_1557.t10/Hc…	100
Leishmaniasis	0.0391349	3.76813e-11	2.25783e-10	Hcu_0174.t33/Hcu_0174.t34/Hcu_0174.t36/Hcu_0174.t37/Hcu_0570.t6/Hcu_0570.t7/Hcu_0570.t9/Hcu_0629.t23/Hcu_0629.t24/Hcu_0629.t25/Hcu_0718.t1/Hcu_0719.t1/Hcu_0719.t2/Hcu_1358.t120/Hcu_1358.t121/Hcu_1437.t83/Hcu_1793.t54/Hcu_1823.t2/Hcu_0484.t2/Hcu_0485.t51/Hcu_0485.t52/Hcu_0485.t53/Hcu_0737.t6/Hcu_0737.t8/Hcu_0738.t1/Hcu_1255.t11/Hcu_1819.t9/Hcu_2101.t23/Hcu_2101.t24/Hcu_2101.t28/Hcu_2817.t1/Hcu_007…	38
Hematopoietic cell lineage	0.0401648	4.53002e-11	2.61381e-10	Hcu_0025.t59/Hcu_0895.t12/Hcu_0950.t3/Hcu_1065.t1/Hcu_1123.t2/Hcu_1999.t1/Hcu_2010.t8/Hcu_2053.t4/Hcu_2176.t2/Hcu_2326.t2/Hcu_2329.t10/Hcu_2347.t1/Hcu_2457.t1/Hcu_2479.t2/Hcu_2966.t1/Hcu_4454.t1/Hcu_8251.t4/Hcu_0422.t1/Hcu_0422.t9/Hcu_2847.t3/Hcu_0024.t81/Hcu_0354.t2/Hcu_0473.t6/Hcu_0905.t16/Hcu_1196.t6/Hcu_1926.t10/Hcu_2108.t1/Hcu_2297.t12/Hcu_2341.t6/Hcu_2353.t2/Hcu_2459.t1/Hcu_0426.t39/Hcu_057…	39
Glycosaminoglycan biosynthesis - chondroitin sulfate / dermatan sulfate	0.0205973	8.72185e-11	4.85276e-10	Hcu_0261.t89/Hcu_0322.t64/Hcu_0322.t65/Hcu_0322.t67/Hcu_0512.t85/Hcu_0512.t86/Hcu_0512.t88/Hcu_0592.t1/Hcu_0592.t3/Hcu_0757.t17/Hcu_0765.t55/Hcu_0954.t64/Hcu_1114.t12/Hcu_1259.t141/Hcu_1344.t224/Hcu_1344.t225/Hcu_1370.t10/Hcu_1444.t78/Hcu_1509.t29/Hcu_1522.t12	20
Amoebiasis	0.0442842	9.93768e-11	5.33857e-10	Hcu_0872.t79/Hcu_1089.t6/Hcu_1415.t83/Hcu_1415.t93/Hcu_1415.t94/Hcu_1415.t98/Hcu_3195.t1/Hcu_0392.t7/Hcu_1716.t43/Hcu_0174.t33/Hcu_0174.t34/Hcu_0174.t36/Hcu_0174.t37/Hcu_1793.t54/Hcu_0484.t2/Hcu_0485.t51/Hcu_0485.t52/Hcu_0485.t53/Hcu_0737.t6/Hcu_0737.t8/Hcu_0738.t1/Hcu_1255.t11/Hcu_1819.t9/Hcu_2101.t23/Hcu_2101.t24/Hcu_2101.t28/Hcu_2817.t1/Hcu_1090.t4/Hcu_1110.t34/Hcu_2470.t1/Hcu_0069.t41/Hcu_014…	43
Amyotrophic lateral sclerosis	0.038105	1.68135e-10	8.73121e-10	Hcu_0872.t79/Hcu_1089.t6/Hcu_1415.t83/Hcu_1415.t93/Hcu_1415.t94/Hcu_1415.t98/Hcu_3195.t1/Hcu_0076.t127/Hcu_0484.t1/Hcu_0484.t2/Hcu_0485.t51/Hcu_0485.t52/Hcu_0485.t53/Hcu_0737.t6/Hcu_0737.t8/Hcu_0738.t1/Hcu_1255.t11/Hcu_1819.t9/Hcu_2101.t23/Hcu_2101.t24/Hcu_2101.t28/Hcu_2817.t1/Hcu_0578.t9/Hcu_1341.t11/Hcu_1342.t1/Hcu_1342.t10/Hcu_1342.t12/Hcu_1342.t2/Hcu_1342.t7/Hcu_1342.t9/Hcu_1655.t4/Hcu_2290.t…	37
Shigellosis	0.0411946	2.46581e-10	1.23919e-09	Hcu_0212.t22/Hcu_4773.t1/Hcu_0174.t33/Hcu_0174.t34/Hcu_0174.t36/Hcu_0174.t37/Hcu_0570.t6/Hcu_0570.t7/Hcu_0570.t9/Hcu_0629.t23/Hcu_0629.t24/Hcu_0629.t25/Hcu_0718.t1/Hcu_0719.t1/Hcu_0719.t2/Hcu_1358.t120/Hcu_1358.t121/Hcu_1437.t83/Hcu_1793.t54/Hcu_1823.t2/Hcu_0076.t101/Hcu_0076.t103/Hcu_0076.t105/Hcu_0076.t106/Hcu_0076.t111/Hcu_0076.t117/Hcu_0076.t118/Hcu_0076.t119/Hcu_0076.t120/Hcu_0076.t123/Hcu_0…	40
Chagas disease	0.0473738	8.9275e-10	4.34628e-09	Hcu_1089.t6/Hcu_3195.t1/Hcu_0174.t33/Hcu_0174.t34/Hcu_0174.t36/Hcu_0174.t37/Hcu_0570.t6/Hcu_0570.t7/Hcu_0570.t9/Hcu_0629.t23/Hcu_0629.t24/Hcu_0629.t25/Hcu_0718.t1/Hcu_0719.t1/Hcu_0719.t2/Hcu_1358.t120/Hcu_1358.t121/Hcu_1437.t83/Hcu_1793.t54/Hcu_1823.t2/Hcu_0484.t2/Hcu_0485.t51/Hcu_0485.t52/Hcu_0485.t53/Hcu_0737.t6/Hcu_0737.t8/Hcu_0738.t1/Hcu_1255.t11/Hcu_1819.t9/Hcu_2101.t23/Hcu_2101.t24/Hcu_2101…	46
T cell receptor signaling pathway	0.0391349	1.19372e-09	5.63543e-09	Hcu_0174.t33/Hcu_0174.t34/Hcu_0174.t36/Hcu_0174.t37/Hcu_0570.t6/Hcu_0570.t7/Hcu_0570.t9/Hcu_0629.t23/Hcu_0629.t24/Hcu_0629.t25/Hcu_0718.t1/Hcu_0719.t1/Hcu_0719.t2/Hcu_1358.t120/Hcu_1358.t121/Hcu_1437.t83/Hcu_1793.t54/Hcu_1823.t1/Hcu_1823.t2/Hcu_0076.t101/Hcu_0076.t103/Hcu_0076.t105/Hcu_0076.t106/Hcu_0076.t111/Hcu_0076.t117/Hcu_0076.t118/Hcu_0076.t119/Hcu_0076.t120/Hcu_0076.t123/Hcu_0076.t129/Hcu_…	38
Pertussis	0.0473738	8.73578e-09	4.00277e-08	Hcu_0872.t79/Hcu_1089.t6/Hcu_1415.t83/Hcu_1415.t93/Hcu_1415.t94/Hcu_1415.t98/Hcu_1794.t93/Hcu_1794.t94/Hcu_1794.t95/Hcu_1798.t13/Hcu_1798.t14/Hcu_3195.t1/Hcu_0174.t33/Hcu_0174.t34/Hcu_0174.t36/Hcu_0174.t37/Hcu_1793.t54/Hcu_0484.t2/Hcu_0485.t51/Hcu_0485.t52/Hcu_0485.t53/Hcu_0737.t6/Hcu_0737.t8/Hcu_0738.t1/Hcu_1255.t11/Hcu_1819.t9/Hcu_2101.t23/Hcu_2101.t24/Hcu_2101.t28/Hcu_2817.t1/Hcu_2299.t3/Hcu_2…	46
Chemokine signaling pathway	0.0411946	3.39788e-08	1.51244e-07	Hcu_0212.t22/Hcu_4773.t1/Hcu_0174.t33/Hcu_0174.t34/Hcu_0174.t36/Hcu_0174.t37/Hcu_0570.t6/Hcu_0570.t7/Hcu_0570.t9/Hcu_0629.t23/Hcu_0629.t24/Hcu_0629.t25/Hcu_0718.t1/Hcu_0719.t1/Hcu_0719.t2/Hcu_1358.t120/Hcu_1358.t121/Hcu_1437.t83/Hcu_1793.t54/Hcu_1823.t2/Hcu_0076.t101/Hcu_0076.t103/Hcu_0076.t105/Hcu_0076.t106/Hcu_0076.t111/Hcu_0076.t117/Hcu_0076.t118/Hcu_0076.t119/Hcu_0076.t120/Hcu_0076.t123/Hcu_0…	40
IL-17 signaling pathway	0.0411946	4.25614e-08	1.84184e-07	Hcu_0872.t79/Hcu_1089.t6/Hcu_1415.t83/Hcu_1415.t93/Hcu_1415.t94/Hcu_1415.t98/Hcu_3195.t1/Hcu_0174.t33/Hcu_0174.t34/Hcu_0174.t36/Hcu_0174.t37/Hcu_0570.t6/Hcu_0570.t7/Hcu_0570.t9/Hcu_0629.t23/Hcu_0629.t24/Hcu_0629.t25/Hcu_0718.t1/Hcu_0719.t1/Hcu_0719.t2/Hcu_1358.t120/Hcu_1358.t121/Hcu_1437.t83/Hcu_1793.t54/Hcu_1823.t2/Hcu_1090.t1/Hcu_1090.t4/Hcu_1110.t34/Hcu_1110.t38/Hcu_2470.t1/Hcu_2271.t24/Hcu_15…	40
VEGF signaling pathway	0.0319258	8.92506e-08	3.75792e-07	Hcu_0218.t98/Hcu_0076.t101/Hcu_0076.t103/Hcu_0076.t105/Hcu_0076.t106/Hcu_0076.t111/Hcu_0076.t117/Hcu_0076.t118/Hcu_0076.t119/Hcu_0076.t120/Hcu_0076.t123/Hcu_0076.t127/Hcu_0076.t129/Hcu_0076.t130/Hcu_0076.t131/Hcu_0076.t92/Hcu_0076.t98/Hcu_0484.t2/Hcu_0485.t51/Hcu_0485.t52/Hcu_0485.t53/Hcu_0737.t6/Hcu_0737.t8/Hcu_0738.t1/Hcu_1255.t11/Hcu_1819.t9/Hcu_2101.t23/Hcu_2101.t24/Hcu_2101.t28/Hcu_2817.t1/H…	31
Ubiquitin mediated proteolysis	0.0762101	1.18578e-07	4.86137e-07	Hcu_0024.t80/Hcu_0113.t125/Hcu_0113.t126/Hcu_0128.t11/Hcu_0128.t14/Hcu_0128.t15/Hcu_0128.t17/Hcu_0128.t18/Hcu_0128.t19/Hcu_0128.t22/Hcu_0128.t24/Hcu_0128.t26/Hcu_0128.t3/Hcu_0128.t4/Hcu_0128.t86/Hcu_0129.t20/Hcu_0130.t82/Hcu_0130.t83/Hcu_0130.t89/Hcu_0238.t10/Hcu_0238.t11/Hcu_0254.t3/Hcu_0326.t1/Hcu_0412.t23/Hcu_0793.t4/Hcu_1101.t52/Hcu_1101.t68/Hcu_1114.t2/Hcu_1296.t5/Hcu_1310.t7/Hcu_1557.t10/Hc…	74
Toll-like receptor signaling pathway	0.0453141	1.40247e-07	5.60231e-07	Hcu_0082.t67/Hcu_0082.t68/Hcu_0082.t96/Hcu_1089.t6/Hcu_3195.t1/Hcu_0174.t33/Hcu_0174.t34/Hcu_0174.t36/Hcu_0174.t37/Hcu_0570.t6/Hcu_0570.t7/Hcu_0570.t9/Hcu_0629.t23/Hcu_0629.t24/Hcu_0629.t25/Hcu_0718.t1/Hcu_0719.t1/Hcu_0719.t2/Hcu_1358.t120/Hcu_1358.t121/Hcu_1437.t83/Hcu_1793.t54/Hcu_1823.t2/Hcu_0076.t127/Hcu_1090.t1/Hcu_1090.t4/Hcu_1110.t34/Hcu_1110.t38/Hcu_2470.t1/Hcu_0073.t110/Hcu_0861.t11/Hcu_…	44
Hippo signaling pathway - multiple species	0.0319258	1.52485e-07	5.93888e-07	Hcu_0006.t10/Hcu_0006.t5/Hcu_0032.t151/Hcu_0098.t60/Hcu_1453.t12/Hcu_1479.t9/Hcu_1481.t3/Hcu_1500.t11/Hcu_1616.t2/Hcu_0006.t4/Hcu_0032.t150/Hcu_1453.t11/Hcu_1453.t5/Hcu_1479.t11/Hcu_1481.t11/Hcu_1481.t14/Hcu_1481.t23/Hcu_1481.t24/Hcu_1481.t25/Hcu_1500.t4/Hcu_1500.t7/Hcu_1616.t5/Hcu_2804.t1/Hcu_0214.t45/Hcu_0214.t46/Hcu_1562.t23/Hcu_1562.t44/Hcu_1562.t45/Hcu_1562.t51/Hcu_1562.t52/Hcu_3810.t1	31
Tropane, piperidine and pyridine alkaloid biosynthesis	0.0123584	1.91132e-07	7.26254e-07	Hcu_0027.t164/Hcu_0342.t27/Hcu_0745.t100/Hcu_0745.t104/Hcu_0745.t106/Hcu_0745.t85/Hcu_0745.t91/Hcu_0745.t96/Hcu_0745.t97/Hcu_1483.t30/Hcu_1483.t31/Hcu_1637.t59	12
Th17 cell differentiation	0.0247168	2.64614e-07	9.81527e-07	Hcu_0174.t33/Hcu_0174.t34/Hcu_0174.t36/Hcu_0174.t37/Hcu_0570.t6/Hcu_0570.t7/Hcu_0570.t9/Hcu_0629.t23/Hcu_0629.t24/Hcu_0629.t25/Hcu_0718.t1/Hcu_0719.t1/Hcu_0719.t2/Hcu_1358.t120/Hcu_1358.t121/Hcu_1437.t83/Hcu_1793.t54/Hcu_1823.t1/Hcu_1823.t2/Hcu_0189.t114/Hcu_0189.t103/Hcu_0174.t35/Hcu_0174.t38/Hcu_0174.t39	24
Viral carcinogenesis	0.0587024	2.84065e-07	1.02917e-06	Hcu_0872.t79/Hcu_1089.t6/Hcu_1415.t83/Hcu_1415.t93/Hcu_1415.t94/Hcu_1415.t98/Hcu_3195.t1/Hcu_0174.t33/Hcu_0174.t34/Hcu_0174.t36/Hcu_0174.t37/Hcu_0570.t6/Hcu_0570.t7/Hcu_0570.t9/Hcu_0629.t23/Hcu_0629.t24/Hcu_0629.t25/Hcu_0718.t1/Hcu_0719.t1/Hcu_0719.t2/Hcu_1358.t120/Hcu_1358.t121/Hcu_1437.t83/Hcu_1793.t54/Hcu_1823.t2/Hcu_0076.t101/Hcu_0076.t103/Hcu_0076.t105/Hcu_0076.t106/Hcu_0076.t111/Hcu_0076.t1…	57
RIG-I-like receptor signaling pathway	0.0329557	1.30504e-06	4.6207e-06	Hcu_1089.t6/Hcu_3195.t1/Hcu_0174.t33/Hcu_0174.t34/Hcu_0174.t36/Hcu_0174.t37/Hcu_0570.t6/Hcu_0570.t7/Hcu_0570.t9/Hcu_0629.t23/Hcu_0629.t24/Hcu_0629.t25/Hcu_0718.t1/Hcu_0719.t1/Hcu_0719.t2/Hcu_1358.t120/Hcu_1358.t121/Hcu_1437.t83/Hcu_1793.t54/Hcu_1823.t2/Hcu_1090.t1/Hcu_1090.t4/Hcu_1110.t34/Hcu_1110.t38/Hcu_2470.t1/Hcu_2271.t24/Hcu_1581.t15/Hcu_1581.t26/Hcu_1581.t41/Hcu_1581.t49/Hcu_0174.t35/Hcu_01…	32
Various types of N-glycan biosynthesis	0.0339856	2.84247e-06	9.8406e-06	Hcu_0037.t14/Hcu_0061.t13/Hcu_0061.t14/Hcu_0086.t12/Hcu_0219.t101/Hcu_0219.t102/Hcu_0219.t103/Hcu_0219.t104/Hcu_0219.t106/Hcu_0396.t1/Hcu_0396.t2/Hcu_0598.t45/Hcu_0616.t26/Hcu_0783.t2/Hcu_0783.t5/Hcu_0804.t27/Hcu_1227.t37/Hcu_1227.t41/Hcu_1776.t6/Hcu_1776.t7/Hcu_2062.t6/Hcu_2062.t8/Hcu_2136.t1/Hcu_2237.t1/Hcu_2360.t3/Hcu_2360.t6/Hcu_0088.t112/Hcu_0088.t120/Hcu_0088.t121/Hcu_0350.t46/Hcu_0350.t47/…	33
Tuberculosis	0.0669413	3.09581e-06	1.04582e-05	Hcu_0219.t86/Hcu_0872.t79/Hcu_1089.t6/Hcu_1415.t83/Hcu_1415.t93/Hcu_1415.t94/Hcu_1415.t98/Hcu_3195.t1/Hcu_0174.t33/Hcu_0174.t34/Hcu_0174.t36/Hcu_0174.t37/Hcu_1793.t54/Hcu_0189.t114/Hcu_0484.t2/Hcu_0485.t51/Hcu_0485.t52/Hcu_0485.t53/Hcu_0737.t6/Hcu_0737.t8/Hcu_0738.t1/Hcu_1255.t11/Hcu_1819.t9/Hcu_2101.t23/Hcu_2101.t24/Hcu_2101.t28/Hcu_2817.t1/Hcu_0236.t5/Hcu_2299.t2/Hcu_0104.t47/Hcu_0541.t25/Hcu_0…	65
Purine metabolism	0.061792	3.15513e-06	1.04582e-05	Hcu_1244.t93/Hcu_1361.t10/Hcu_1561.t28/Hcu_2282.t18/Hcu_2423.t4/Hcu_3995.t2/Hcu_0052.t27/Hcu_0098.t3/Hcu_0138.t96/Hcu_0227.t8/Hcu_0298.t7/Hcu_0356.t19/Hcu_0375.t4/Hcu_0375.t5/Hcu_0383.t2/Hcu_0393.t98/Hcu_0418.t5/Hcu_0637.t69/Hcu_0694.t30/Hcu_0769.t11/Hcu_0857.t37/Hcu_1081.t125/Hcu_1142.t22/Hcu_1295.t4/Hcu_1361.t12/Hcu_1437.t181/Hcu_1546.t5/Hcu_1559.t82/Hcu_1716.t6/Hcu_1818.t46/Hcu_2282.t17/Hcu_23…	60
Insulin resistance	0.0339856	7.45443e-06	2.41942e-05	Hcu_0174.t33/Hcu_0174.t34/Hcu_0174.t36/Hcu_0174.t37/Hcu_0570.t6/Hcu_0570.t7/Hcu_0570.t9/Hcu_0629.t23/Hcu_0629.t24/Hcu_0629.t25/Hcu_0718.t1/Hcu_0719.t1/Hcu_0719.t2/Hcu_1358.t120/Hcu_1358.t121/Hcu_1437.t83/Hcu_1793.t54/Hcu_1823.t2/Hcu_0484.t2/Hcu_0485.t51/Hcu_0485.t52/Hcu_0485.t53/Hcu_0737.t6/Hcu_0737.t8/Hcu_0738.t1/Hcu_1255.t11/Hcu_1819.t9/Hcu_2101.t23/Hcu_2101.t24/Hcu_2101.t28/Hcu_2817.t1/Hcu_017…	33
Arginine biosynthesis	0.0144181	1.62407e-05	5.1199e-05	Hcu_0484.t1/Hcu_0484.t2/Hcu_0485.t51/Hcu_0485.t52/Hcu_0485.t53/Hcu_0737.t6/Hcu_0737.t8/Hcu_0738.t1/Hcu_1255.t11/Hcu_1819.t9/Hcu_2101.t23/Hcu_2101.t24/Hcu_2101.t28/Hcu_2817.t1	14
Glycosphingolipid biosynthesis - globo and isoglobo series	0.0247168	1.64321e-05	5.1199e-05	Hcu_0262.t8/Hcu_0368.t38/Hcu_0619.t16/Hcu_0803.t11/Hcu_0815.t30/Hcu_0945.t7/Hcu_1024.t8/Hcu_1199.t32/Hcu_1238.t25/Hcu_1238.t26/Hcu_1282.t2/Hcu_1282.t6/Hcu_1390.t1/Hcu_1390.t5/Hcu_1429.t20/Hcu_2429.t13/Hcu_2429.t8/Hcu_2429.t9/Hcu_4704.t1/Hcu_0892.t1/Hcu_0908.t10/Hcu_0908.t15/Hcu_0908.t9/Hcu_0981.t76	24
Lysosome	0.053553	2.63182e-05	8.03942e-05	Hcu_0119.t101/Hcu_0146.t89/Hcu_0720.t170/Hcu_0965.t49/Hcu_1449.t16/Hcu_1774.t21/Hcu_1790.t71/Hcu_1940.t2/Hcu_2329.t12/Hcu_4143.t1/Hcu_4452.t1/Hcu_2318.t21/Hcu_0427.t34/Hcu_1935.t24/Hcu_2198.t5/Hcu_2350.t2/Hcu_0198.t2/Hcu_0253.t26/Hcu_1784.t15/Hcu_2417.t1/Hcu_2475.t3/Hcu_3000.t1/Hcu_0014.t3/Hcu_0989.t30/Hcu_0989.t32/Hcu_1110.t12/Hcu_1206.t2/Hcu_1206.t3/Hcu_1206.t4/Hcu_1206.t5/Hcu_1206.t7/Hcu_1206.…	52
Non-alcoholic fatty liver disease	0.0422245	3.12558e-05	9.36409e-05	Hcu_0872.t79/Hcu_1089.t6/Hcu_1415.t83/Hcu_1415.t93/Hcu_1415.t94/Hcu_1415.t98/Hcu_1794.t93/Hcu_1794.t94/Hcu_1794.t95/Hcu_1798.t13/Hcu_1798.t14/Hcu_3195.t1/Hcu_0174.t33/Hcu_0174.t34/Hcu_0174.t36/Hcu_0174.t37/Hcu_1793.t54/Hcu_0076.t101/Hcu_0076.t103/Hcu_0076.t105/Hcu_0076.t106/Hcu_0076.t111/Hcu_0076.t117/Hcu_0076.t118/Hcu_0076.t119/Hcu_0076.t120/Hcu_0076.t123/Hcu_0076.t127/Hcu_0076.t129/Hcu_0076.t13…	41
Adipocytokine signaling pathway	0.0226571	3.46491e-05	0.000101848	Hcu_0174.t33/Hcu_0174.t34/Hcu_0174.t36/Hcu_0174.t37/Hcu_0570.t6/Hcu_0570.t7/Hcu_0570.t9/Hcu_0629.t23/Hcu_0629.t24/Hcu_0629.t25/Hcu_0718.t1/Hcu_0719.t1/Hcu_0719.t2/Hcu_1358.t120/Hcu_1358.t121/Hcu_1437.t83/Hcu_1793.t54/Hcu_1823.t1/Hcu_1823.t2/Hcu_0174.t35/Hcu_0174.t38/Hcu_0174.t39	22
Th1 and Th2 cell differentiation	0.0236869	4.18147e-05	0.000120635	Hcu_0174.t33/Hcu_0174.t34/Hcu_0174.t36/Hcu_0174.t37/Hcu_0570.t6/Hcu_0570.t7/Hcu_0570.t9/Hcu_0629.t23/Hcu_0629.t24/Hcu_0629.t25/Hcu_0718.t1/Hcu_0719.t1/Hcu_0719.t2/Hcu_1358.t120/Hcu_1358.t121/Hcu_1437.t83/Hcu_1793.t54/Hcu_1823.t1/Hcu_1823.t2/Hcu_1343.t31/Hcu_0174.t35/Hcu_0174.t38/Hcu_0174.t39	23
Hippo signaling pathway - fly	0.0411946	5.3875e-05	0.000152603	Hcu_1189.t6/Hcu_1983.t2/Hcu_0006.t10/Hcu_0006.t5/Hcu_0032.t151/Hcu_0098.t60/Hcu_1453.t12/Hcu_1479.t9/Hcu_1481.t3/Hcu_1500.t11/Hcu_1616.t2/Hcu_0006.t4/Hcu_0032.t150/Hcu_1453.t11/Hcu_1453.t5/Hcu_1479.t11/Hcu_1481.t11/Hcu_1481.t14/Hcu_1481.t23/Hcu_1481.t24/Hcu_1481.t25/Hcu_1500.t4/Hcu_1500.t7/Hcu_1616.t5/Hcu_2804.t1/Hcu_0214.t45/Hcu_0214.t46/Hcu_1562.t23/Hcu_1562.t44/Hcu_1562.t45/Hcu_1562.t51/Hcu_15…	40
Fatty acid biosynthesis	0.0133883	5.702e-05	0.000158627	Hcu_0120.t78/Hcu_0122.t58/Hcu_0918.t53/Hcu_0918.t56/Hcu_1142.t11/Hcu_1142.t12/Hcu_1142.t29/Hcu_1142.t32/Hcu_1716.t19/Hcu_2416.t1/Hcu_2416.t5/Hcu_3672.t1/Hcu_3672.t2	13
MicroRNAs in cancer	0.0607621	7.87757e-05	0.000215306	Hcu_0872.t79/Hcu_1089.t6/Hcu_1415.t83/Hcu_1415.t93/Hcu_1415.t94/Hcu_1415.t98/Hcu_3195.t1/Hcu_0846.t3/Hcu_0320.t87/Hcu_0320.t89/Hcu_0667.t44/Hcu_0667.t47/Hcu_0759.t60/Hcu_1016.t12/Hcu_1016.t19/Hcu_1016.t22/Hcu_1016.t43/Hcu_1016.t46/Hcu_1016.t53/Hcu_1016.t8/Hcu_1251.t4/Hcu_1862.t5/Hcu_2177.t11/Hcu_2177.t5/Hcu_2177.t7/Hcu_0174.t33/Hcu_0174.t34/Hcu_0174.t36/Hcu_0174.t37/Hcu_1793.t54/Hcu_1683.t10/Hcu_…	59
Hepatitis B	0.046344	0.000130111	0.000349481	Hcu_0082.t67/Hcu_0082.t68/Hcu_0082.t96/Hcu_0872.t79/Hcu_1089.t6/Hcu_1415.t83/Hcu_1415.t93/Hcu_1415.t94/Hcu_1415.t98/Hcu_3195.t1/Hcu_0174.t33/Hcu_0174.t34/Hcu_0174.t36/Hcu_0174.t37/Hcu_0570.t6/Hcu_0570.t7/Hcu_0570.t9/Hcu_0629.t23/Hcu_0629.t24/Hcu_0629.t25/Hcu_0718.t1/Hcu_0719.t1/Hcu_0719.t2/Hcu_1358.t120/Hcu_1358.t121/Hcu_1437.t83/Hcu_1793.t54/Hcu_1823.t2/Hcu_1090.t1/Hcu_1090.t4/Hcu_1110.t34/Hcu_1…	45
Pentose and glucuronate interconversions	0.0144181	0.000135111	0.000356761	Hcu_0290.t13/Hcu_1079.t277/Hcu_1157.t38/Hcu_1157.t42/Hcu_1157.t43/Hcu_1157.t44/Hcu_1157.t46/Hcu_1157.t48/Hcu_1594.t109/Hcu_1594.t110/Hcu_2290.t169/Hcu_3471.t1/Hcu_6652.t1/Hcu_3015.t3	14
Renal cell carcinoma	0.0257467	0.000169157	0.000439214	Hcu_0088.t16/Hcu_0076.t101/Hcu_0076.t103/Hcu_0076.t105/Hcu_0076.t106/Hcu_0076.t111/Hcu_0076.t117/Hcu_0076.t118/Hcu_0076.t119/Hcu_0076.t120/Hcu_0076.t123/Hcu_0076.t127/Hcu_0076.t129/Hcu_0076.t130/Hcu_0076.t131/Hcu_0076.t92/Hcu_0076.t98/Hcu_0024.t43/Hcu_0024.t47/Hcu_0024.t48/Hcu_0024.t50/Hcu_0024.t51/Hcu_0024.t53/Hcu_0024.t54/Hcu_0024.t61	25
Apoptosis - fly	0.0370752	0.000206508	0.000527405	Hcu_0024.t80/Hcu_0128.t26/Hcu_0128.t86/Hcu_0129.t20/Hcu_0130.t83/Hcu_0238.t11/Hcu_0254.t3/Hcu_1101.t52/Hcu_1101.t68/Hcu_1557.t12/Hcu_1557.t14/Hcu_1593.t57/Hcu_1892.t30/Hcu_0872.t79/Hcu_1089.t6/Hcu_1415.t83/Hcu_1415.t93/Hcu_1415.t94/Hcu_1415.t98/Hcu_1794.t93/Hcu_1794.t94/Hcu_1794.t95/Hcu_1798.t13/Hcu_1798.t14/Hcu_3195.t1/Hcu_1090.t1/Hcu_1090.t4/Hcu_1110.t34/Hcu_1110.t38/Hcu_2470.t1/Hcu_2271.t24/Hc…	36
Arginine and proline metabolism	0.0298661	0.000272591	0.000684948	Hcu_0484.t1/Hcu_0484.t2/Hcu_0485.t51/Hcu_0485.t52/Hcu_0485.t53/Hcu_0737.t6/Hcu_0737.t8/Hcu_0738.t1/Hcu_1255.t11/Hcu_1819.t9/Hcu_2101.t23/Hcu_2101.t24/Hcu_2101.t28/Hcu_2817.t1/Hcu_0027.t164/Hcu_0342.t25/Hcu_0342.t26/Hcu_0342.t27/Hcu_0745.t100/Hcu_0745.t104/Hcu_0745.t105/Hcu_0745.t106/Hcu_0745.t91/Hcu_0745.t96/Hcu_0745.t97/Hcu_1483.t30/Hcu_1483.t31/Hcu_1637.t59/Hcu_1637.t60	29
Herpes simplex virus 1 infection	0.0556128	0.000319487	0.000790042	Hcu_0082.t67/Hcu_0082.t68/Hcu_0082.t96/Hcu_0872.t79/Hcu_1089.t6/Hcu_1415.t83/Hcu_1415.t93/Hcu_1415.t94/Hcu_1415.t98/Hcu_3195.t1/Hcu_0759.t59/Hcu_0759.t70/Hcu_2177.t14/Hcu_0174.t33/Hcu_0174.t34/Hcu_0174.t36/Hcu_0174.t37/Hcu_0570.t6/Hcu_0570.t7/Hcu_0570.t9/Hcu_0629.t23/Hcu_0629.t24/Hcu_0629.t25/Hcu_0718.t1/Hcu_0719.t1/Hcu_0719.t2/Hcu_1358.t120/Hcu_1358.t121/Hcu_1437.t83/Hcu_1793.t54/Hcu_1823.t2/Hcu…	54
Neurotrophin signaling pathway	0.0422245	0.000365227	0.000889039	Hcu_0174.t33/Hcu_0174.t34/Hcu_0174.t36/Hcu_0174.t37/Hcu_0570.t6/Hcu_0570.t7/Hcu_0570.t9/Hcu_0629.t23/Hcu_0629.t24/Hcu_0629.t25/Hcu_0718.t1/Hcu_0719.t1/Hcu_0719.t2/Hcu_1358.t120/Hcu_1358.t121/Hcu_1437.t83/Hcu_1793.t54/Hcu_1823.t1/Hcu_1823.t2/Hcu_0076.t101/Hcu_0076.t103/Hcu_0076.t105/Hcu_0076.t106/Hcu_0076.t111/Hcu_0076.t117/Hcu_0076.t118/Hcu_0076.t119/Hcu_0076.t120/Hcu_0076.t123/Hcu_0076.t127/Hcu_…	41
Cytosolic DNA-sensing pathway	0.0205973	0.000396121	0.000949407	Hcu_0174.t33/Hcu_0174.t34/Hcu_0174.t36/Hcu_0174.t37/Hcu_0570.t6/Hcu_0570.t7/Hcu_0570.t9/Hcu_0629.t23/Hcu_0629.t24/Hcu_0629.t25/Hcu_0718.t1/Hcu_0719.t1/Hcu_0719.t2/Hcu_1358.t120/Hcu_1358.t121/Hcu_1437.t83/Hcu_1793.t54/Hcu_1823.t2/Hcu_0174.t35/Hcu_0174.t39	20
Measles	0.0360453	0.000629736	0.00148646	Hcu_0174.t33/Hcu_0174.t34/Hcu_0174.t36/Hcu_0174.t37/Hcu_0570.t6/Hcu_0570.t7/Hcu_0570.t9/Hcu_0629.t23/Hcu_0629.t24/Hcu_0629.t25/Hcu_0718.t1/Hcu_0719.t1/Hcu_0719.t2/Hcu_1358.t120/Hcu_1358.t121/Hcu_1437.t83/Hcu_1793.t54/Hcu_1823.t2/Hcu_2106.t3/Hcu_0541.t25/Hcu_2271.t4/Hcu_2271.t8/Hcu_0073.t110/Hcu_1085.t2/Hcu_0222.t26/Hcu_0742.t18/Hcu_1774.t10/Hcu_0989.t11/Hcu_0829.t16/Hcu_1305.t1/Hcu_1478.t58/Hcu_1…	35
Isoquinoline alkaloid biosynthesis	0.0123584	0.000673344	0.00156567	Hcu_0027.t164/Hcu_0342.t27/Hcu_0745.t100/Hcu_0745.t104/Hcu_0745.t106/Hcu_0745.t85/Hcu_0745.t91/Hcu_0745.t96/Hcu_0745.t97/Hcu_1483.t30/Hcu_1483.t31/Hcu_1637.t59	12
Pantothenate and CoA biosynthesis	0.0102987	0.000737299	0.00168917	Hcu_0171.t22/Hcu_1260.t131/Hcu_1260.t133/Hcu_1260.t134/Hcu_1260.t135/Hcu_1260.t137/Hcu_1260.t138/Hcu_1260.t141/Hcu_2266.t23/Hcu_2266.t24	10
ABC transporters	0.0185376	0.000837529	0.00189099	Hcu_0061.t26/Hcu_0341.t132/Hcu_0617.t91/Hcu_0617.t95/Hcu_0617.t96/Hcu_0881.t1/Hcu_0881.t2/Hcu_1163.t50/Hcu_1163.t51/Hcu_1163.t55/Hcu_1164.t1/Hcu_6528.t1/Hcu_0926.t26/Hcu_0926.t27/Hcu_0758.t19/Hcu_1765.t44/Hcu_2015.t24/Hcu_2641.t1	18
Tryptophan metabolism	0.0226571	0.00105236	0.00234211	Hcu_0611.t36/Hcu_0611.t39/Hcu_0611.t42/Hcu_0612.t1/Hcu_0612.t3/Hcu_0612.t4/Hcu_0612.t5/Hcu_0027.t164/Hcu_0342.t25/Hcu_0342.t26/Hcu_0342.t27/Hcu_0745.t100/Hcu_0745.t104/Hcu_0745.t105/Hcu_0745.t106/Hcu_0745.t91/Hcu_0745.t96/Hcu_0745.t97/Hcu_1483.t30/Hcu_1483.t31/Hcu_1637.t59/Hcu_1637.t60	22
Kaposi sarcoma-associated herpesvirus infection	0.0442842	0.00146721	0.00321937	Hcu_0082.t67/Hcu_0082.t68/Hcu_0082.t96/Hcu_0872.t79/Hcu_1089.t6/Hcu_1415.t83/Hcu_1415.t93/Hcu_1415.t94/Hcu_1415.t98/Hcu_3195.t1/Hcu_0174.t33/Hcu_0174.t34/Hcu_0174.t36/Hcu_0174.t37/Hcu_0570.t6/Hcu_0570.t7/Hcu_0570.t9/Hcu_0629.t23/Hcu_0629.t24/Hcu_0629.t25/Hcu_0718.t1/Hcu_0719.t1/Hcu_0719.t2/Hcu_1358.t120/Hcu_1358.t121/Hcu_1437.t83/Hcu_1793.t54/Hcu_1823.t2/Hcu_0076.t127/Hcu_1090.t1/Hcu_1090.t4/Hcu_…	43
Cell adhesion molecules	0.038105	0.00167854	0.00363192	Hcu_0025.t59/Hcu_0895.t12/Hcu_0950.t3/Hcu_1065.t1/Hcu_1123.t2/Hcu_1999.t1/Hcu_2010.t8/Hcu_2053.t4/Hcu_2176.t2/Hcu_2326.t2/Hcu_2329.t10/Hcu_2347.t1/Hcu_2457.t1/Hcu_2479.t2/Hcu_2966.t1/Hcu_4454.t1/Hcu_8251.t4/Hcu_0422.t1/Hcu_0422.t9/Hcu_2847.t3/Hcu_0024.t81/Hcu_0354.t2/Hcu_0473.t6/Hcu_0905.t16/Hcu_1196.t6/Hcu_1926.t10/Hcu_2108.t1/Hcu_2297.t12/Hcu_2341.t6/Hcu_2353.t2/Hcu_2459.t1/Hcu_0015.t9/Hcu_0898…	37
Circadian rhythm	0.0102987	0.00187504	0.00400153	Hcu_0107.t215/Hcu_0189.t114/Hcu_0219.t31/Hcu_0219.t32/Hcu_0357.t105/Hcu_0527.t74/Hcu_0527.t76/Hcu_1461.t53/Hcu_1461.t54/Hcu_2279.t8	10
Hepatitis C	0.0288363	0.0022164	0.00466611	Hcu_0082.t67/Hcu_0082.t68/Hcu_0082.t96/Hcu_0174.t33/Hcu_0174.t34/Hcu_0174.t36/Hcu_0174.t37/Hcu_0570.t6/Hcu_0570.t7/Hcu_0570.t9/Hcu_0629.t23/Hcu_0629.t24/Hcu_0629.t25/Hcu_0718.t1/Hcu_0719.t1/Hcu_0719.t2/Hcu_1358.t120/Hcu_1358.t121/Hcu_1437.t83/Hcu_1793.t54/Hcu_1823.t2/Hcu_0861.t8/Hcu_1581.t15/Hcu_1581.t26/Hcu_1581.t41/Hcu_1581.t49/Hcu_0174.t35/Hcu_0174.t39	28
Human T-cell leukemia virus 1 infection	0.0484037	0.00227427	0.00472409	Hcu_0024.t80/Hcu_0128.t26/Hcu_0128.t86/Hcu_0129.t20/Hcu_0130.t83/Hcu_0238.t11/Hcu_0254.t3/Hcu_1101.t52/Hcu_1101.t68/Hcu_1557.t12/Hcu_1557.t14/Hcu_1593.t57/Hcu_1892.t30/Hcu_0174.t33/Hcu_0174.t34/Hcu_0174.t36/Hcu_0174.t37/Hcu_0570.t6/Hcu_0570.t7/Hcu_0570.t9/Hcu_0629.t23/Hcu_0629.t24/Hcu_0629.t25/Hcu_0718.t1/Hcu_0719.t1/Hcu_0719.t2/Hcu_1358.t120/Hcu_1358.t121/Hcu_1437.t83/Hcu_1793.t54/Hcu_1823.t2/Hc…	47
alpha-Linolenic acid metabolism	0.0102987	0.00523468	0.0107304	Hcu_0069.t49/Hcu_0069.t53/Hcu_0319.t3/Hcu_1018.t77/Hcu_1142.t163/Hcu_1266.t92/Hcu_1266.t93/Hcu_2530.t1/Hcu_3920.t1/Hcu_0483.t4	10
Alzheimer disease	0.0453141	0.00552935	0.0111872	Hcu_0289.t1/Hcu_0290.t1/Hcu_0334.t1/Hcu_0436.t59/Hcu_1343.t3/Hcu_1379.t19/Hcu_1574.t22/Hcu_1732.t10/Hcu_1736.t18/Hcu_1840.t74/Hcu_0872.t79/Hcu_1089.t6/Hcu_1415.t83/Hcu_1415.t93/Hcu_1415.t94/Hcu_1415.t98/Hcu_1794.t93/Hcu_1794.t94/Hcu_1794.t95/Hcu_1798.t13/Hcu_1798.t14/Hcu_3195.t1/Hcu_0484.t1/Hcu_0484.t2/Hcu_0485.t51/Hcu_0485.t52/Hcu_0485.t53/Hcu_0737.t6/Hcu_0737.t8/Hcu_0738.t1/Hcu_1255.t11/Hcu_181…	44
MAPK signaling pathway - yeast	0.015448	0.00656455	0.0131114	Hcu_0076.t101/Hcu_0076.t103/Hcu_0076.t105/Hcu_0076.t106/Hcu_0076.t111/Hcu_0076.t117/Hcu_0076.t118/Hcu_0076.t119/Hcu_0076.t120/Hcu_0076.t123/Hcu_0076.t129/Hcu_0076.t130/Hcu_0076.t131/Hcu_0076.t92/Hcu_0076.t98	15
Prostate cancer	0.0257467	0.00672059	0.0132531	Hcu_0174.t33/Hcu_0174.t34/Hcu_0174.t36/Hcu_0174.t37/Hcu_0570.t6/Hcu_0570.t7/Hcu_0570.t9/Hcu_0629.t23/Hcu_0629.t24/Hcu_0629.t25/Hcu_0718.t1/Hcu_0719.t1/Hcu_0719.t2/Hcu_1358.t120/Hcu_1358.t121/Hcu_1437.t83/Hcu_1793.t54/Hcu_1823.t2/Hcu_1351.t12/Hcu_1370.t11/Hcu_1710.t29/Hcu_2271.t24/Hcu_0139.t61/Hcu_0174.t35/Hcu_0174.t39	25
Osteoclast differentiation	0.0226571	0.00763326	0.0148648	Hcu_0174.t33/Hcu_0174.t34/Hcu_0174.t36/Hcu_0174.t37/Hcu_0570.t6/Hcu_0570.t7/Hcu_0570.t9/Hcu_0629.t23/Hcu_0629.t24/Hcu_0629.t25/Hcu_0718.t1/Hcu_0719.t1/Hcu_0719.t2/Hcu_1358.t120/Hcu_1358.t121/Hcu_1437.t83/Hcu_1793.t54/Hcu_1823.t2/Hcu_0076.t127/Hcu_2106.t3/Hcu_0174.t35/Hcu_0174.t39	22
Pancreatic cancer	0.0226571	0.00853199	0.0164098	Hcu_0174.t33/Hcu_0174.t34/Hcu_0174.t36/Hcu_0174.t37/Hcu_1793.t54/Hcu_0076.t101/Hcu_0076.t103/Hcu_0076.t105/Hcu_0076.t106/Hcu_0076.t111/Hcu_0076.t117/Hcu_0076.t118/Hcu_0076.t119/Hcu_0076.t120/Hcu_0076.t123/Hcu_0076.t127/Hcu_0076.t129/Hcu_0076.t130/Hcu_0076.t131/Hcu_0076.t92/Hcu_0076.t98/Hcu_2271.t24	22
Histidine metabolism	0.015448	0.00886906	0.0168501	Hcu_0027.t164/Hcu_0342.t25/Hcu_0342.t26/Hcu_0342.t27/Hcu_0745.t100/Hcu_0745.t104/Hcu_0745.t105/Hcu_0745.t106/Hcu_0745.t91/Hcu_0745.t96/Hcu_0745.t97/Hcu_1483.t30/Hcu_1483.t31/Hcu_1637.t59/Hcu_1637.t60	15
Selenocompound metabolism	0.00720906	0.00898798	0.0168703	Hcu_0611.t36/Hcu_0611.t39/Hcu_0611.t42/Hcu_0612.t1/Hcu_0612.t3/Hcu_0612.t4/Hcu_0612.t5	7
Chronic myeloid leukemia	0.0205973	0.00921075	0.0170826	Hcu_0174.t33/Hcu_0174.t34/Hcu_0174.t36/Hcu_0174.t37/Hcu_0570.t6/Hcu_0570.t7/Hcu_0570.t9/Hcu_0629.t23/Hcu_0629.t24/Hcu_0629.t25/Hcu_0718.t1/Hcu_0719.t1/Hcu_0719.t2/Hcu_1358.t120/Hcu_1358.t121/Hcu_1437.t83/Hcu_1793.t54/Hcu_1823.t2/Hcu_0174.t35/Hcu_0174.t39	20

[truncated: 4 more sheets: Table S11, Table S12, Table S13, Table S14]
